# Supplementary material for: Evolutionary history of Tibetans inferred from whole-genome sequencing
Source: PLoS Genet. 2017 Apr 27;13(4):e1006675. doi: 10.1371/journal.pgen.1006675 (PMC5407610; doi:10.1371/journal.pgen.1006675)
Supplement: S1 Table — (XLSX) [file pgen.1006675.s011.xlsx]

## Sheet: Supp table 1
chromosome	hg19_coordinate	reference_nucleotide	alternative_nucleotide	gene	amino_acid_substitutioPredicted_damaging_by_polyphen-2	Predicated_damaging_by_polyphen-2	Predicated_damaging_by_CASM
chr1	144916644	G	A	PDE4DIP	R734C	yes	no
chr1	147599122	G	C	NBPF11	H55Q	no	no
chr1	197111650	C	T	ASPM	D578N	no	no
chr1	203690406	C	T	ATP2B4	P894S	no	no
chr1	228432047	G	T	OBSCN	A1086S	yes	no
chr1	231557623	G	C	EGLN1	D4E	no	no
chr1	48703362	T	G	SLC5A9	V435G	yes	no
chr1	89298839	G	A	PKN2	R917Q	no	no
chr10	48414516	T	A	GDF2	I118F	no	no
chr10	8019223	C	T	TAF3	A751V	no	no
chr10	81472107	T	C	NUTM2B	Y835H	NA	no
chr10	85944516	G	T	C10orf99	Q80H	yes	no
chr10	99361628	G	A	HOGA1	V76I	no	no
chr11	48347363	C	T	OR4C3	P291S	no	no
chr11	55035844	T	C	TRIM48	Y192H	no	no
chr11	62010944	T	C	SCGB1D2	V80A	no	no
chr11	62037726	C	G	SCGB2A2	S13C	no	no
chr11	67164744	C	T	RAD9A	P247S	no	no
chr12	11244285	C	G	TAS2R43	V182L	no	no
chr12	123089499	G	C	KNTC1	V1751L	yes	no
chr12	68619022	C	A	IL26	M90I	no	no
chr13	25478083	T	C	CENPJ	S936G	no	no
chr14	74042189	A	G	ACOT2	H475R	no	no
chr16	88697582	G	A	ZC3H18	G913S	no	no
chr17	79893013	G	A	PYCR1	A110V	no	no
chr18	47379895	G	A	MYO5B	T1382M	no	no
chr18	61459639	A	G	SERPINB7	N61D	no	no
chr18	67794789	C	G	RTTN	G1111A	no	no
chr18	74639368	A	C	ZNF236	I1435L	no	no
chr19	10221015	A	G	PPAN	T280A	no	no
chr19	43708046	G	A	PSG4	T141I	no	no
chr19	51892318	C	G	C19orf84	D161H	NA	no
chr19	815254	G	A	LPPR3	A112V	no	no
chr2	114257555	T	C	FOXD4L1	L241P	no	no
chr2	233244223	A	C	ALPP	T104P	yes	no
chr2	233246489	C	A	ALPP	T531K	no	no
chr2	233321982	G	A	ALPI	E200K	no	no
chr2	46706765	C	T	TMEM247	A14V	yes	no
chr2	46707674	C	T	TMEM247	A83V	no	no
chr2	71361904	T	G	MPHOSPH10	S359A	yes	no
chr2	74784207	A	C	DOK1	D332A	no	no
chr2	85576653	T	C	RETSAT	H284R	yes	no
chr20	44047974	G	A	PIGT	R76Q	yes	no
chr22	20459993	T	C	RIMBP3	K437E	NA	no
chr3	186387779	A	G	HRG	D118G	no	no
chr3	196199376	C	T	RNF168	A344T	no	no
chr3	196235107	A	G	C3orf43	V99A	no	no
chr3	47452586	C	T	PTPN23	R1100C	no	no
chr5	178359687	G	T	ZFP2	R458I	no	yes
chr6	117718187	G	A	ROS1	P224S	yes	no
chr6	28228209	C	G	NKAPL	L354V	yes	no
chr6	33132693	C	T	COL11A2	R1493Q	no	no
chr7	100170010	G	C	SAP25	P167R	no	no
chr7	100549537	G	A	MUC3A	A40T	NA	no
chr7	100549540	A	C	MUC3A	S41R	NA	no
chr7	100549543	G	A	MUC3A	A42T	NA	no
chr7	100552384	A	G	MUC3A	T989A	no	no
chr7	100552390	T	C	MUC3A	Y991H	no	no
chr7	100552412	T	C	MUC3A	M998T	no	no
chr7	12610578	C	T	SCIN	R56X	NA	yes
chr7	128587374	G	A	IRF5	R175Q	no	no
chr7	151945458	T	A	KMT2C	L687F	no	no
chr7	48353853	A	G	ABCA13	S3236G	no	no
chr7	73249173	G	A	WBSCR27	P213L	no	no
chr9	114423924	G	A	GNG10	G4R	no	yes

## Sheet: deprecated main text Table
chr	hg19_coordinate	mutation	gene	Tibetan	Chinese	European	Yoruba	Trait association of the gene
7	12610578	C->T	SCIN	0.12963	0.00806452	0.00641026	0	lung cancer[25303873],prostate cancer[24212916]
11	104761095	A->T	CASP12	0.111111	0	0	0.0357143	sepsis[21872999]
12	11461223	G->A	PRB4	0.12963	0.0483871	0	0	Streptococcus sanguis binding to salivary proteins[8554050]
16	28603710	C->A	SULT1A2	0.111111	0.016129	0	0	Acute Coronary Syndrome[18259693], breast cancer[12373301]
Table 1. Nonsense and splice-site mutations caused by Tibetan-frequent genomics variants.

## Sheet: deprecated supp table 1
Chromosome	Hg19 coordinate	Gene	Reference nucleotide	Alternative nucleotide	Impact on protein	CASM score
chr11	104761095	CASP12	A	T	splicing site mutation	27.6429
chr12	11461223	PRB4	G	A	p.Q163X	10.2592
chr12	93171826	EEA1	G	A	p.R1262W	7.35335
chr15	56386514	RFX7	T	A	p.N1138Y	5.27549
chr16	28603710	SULT1A2	C	A	stop gain	44.8389
chr19	3822179	ZFR2	C	A	p.R464L	4.16841
chr1	67648596	IL23R	G	A	p.G149R	6.14617
chr22	26706697	SEZ6L	G	A	p.E526K	4.49254
chr2	26678082	DRC1	A	C	p.Q716P	4.83941
chr3	105253645	ALCAM	G	A	p.G229D	5.07971
chr3	180327501	TTC14	C	T	p.S495F	4.66422
chr7	12610578	SCIN	C	T	stop gain	10.1449
chr9	39177335	CNTNAP3	A	T	p.Y303N	20.2498
Supplementary table 1. Variants predicted to be damaging by CASM and PolyPhen-2
