# Supplementary material for: Evolutionary history of Tibetans inferred from whole-genome sequencing
Source: PLoS Genet. 2017 Apr 27;13(4):e1006675. doi: 10.1371/journal.pgen.1006675 (PMC5407610; doi:10.1371/journal.pgen.1006675)
Supplement: S3 Table — The start and end positions are in hg19 coordinates. (XLSX) [file pgen.1006675.s013.xlsx]

## Sheet: Sheet2
Chromosome	start	end	Tibetan frequency	Han frequency	European frequency	PBS score	p-value	Overlap with top 10 CMS regions
chr2	46577800	46577803	0.62963	0.00806452	0	0.599705	7.5e-09	Yes
chr19	4067991	4068000	0.863636	0.0564516	0.128205	0.531754	7.5e-09	No
chr2	46711378	46711379	0.576923	0.00806452	0	0.505822	7.5e-09	Yes
chr2	46743186	46743186	0.555556	0	0	0.485508	7.5e-09	Yes
chr13	64121631	64121633	0.814815	0.120968	0.0384615	0.472082	7.5e-09	No
chr1	231326345	231326359	0.740741	0.225806	0.0512821	0.464715	7.5e-09	Yes
chr11	70727840	70727842	0.833333	0.0725806	0.0897436	0.447188	7.5e-09	No
chr1	231730652	231730653	0.722222	0.245902	0.0192308	0.446671	7.5e-09	Yes
chr10	16927648	16927650	0.851852	0.322581	0.128205	0.444061	7.5e-09	No
chr1	231730552	231730553	0.722222	0.258065	0.0192308	0.434875	7.5e-09	Yes
