# Supplementary material for: Evolutionary history of Tibetans inferred from whole-genome sequencing
Source: PLoS Genet. 2017 Apr 27;13(4):e1006675. doi: 10.1371/journal.pgen.1006675 (PMC5407610; doi:10.1371/journal.pgen.1006675)
Supplement: S4 Table — (XLSX) [file pgen.1006675.s014.xlsx]

## Sheet: epas1_table.txt
chromosome	hg19 coordinate	Ancestral allele	Derived allele	CMS score	q-value	Tibetan	Han Chinese	Europeans	Yoruba	Denisovan
chr2	46549389	T	C	-61.8382	0.0796297	0.5	0.0645161	0.480769	0.0892857	1
chr2	46550132	A	C	-59.1254	0.0377881	0.518519	0	0	0.0535714	1
chr2	46551835	C	G	-55.2476	0.0141097	0.388889	0	0	0	0
chr2	46552202	T	A	-54.7216	0.0141097	0.462963	0	0	0.0267857	1
chr2	46552352	T	C	-54.7216	0.0141097	0.462963	0	0	0.0178571	1
chr2	46553044	A	G	-54.5507	0.0141097	0.481481	0	0	0.0267857	1
chr2	46553781	T	A	-56.8618	0.0141097	0.481481	0	0	0	1
chr2	46558530	G	C	-57.1718	0.0141097	0.518519	0	0	0	1
chr2	46561400	G	A	-57.1989	0.0141097	0.481481	0	0	0	1
chr2	46561659	C	T	-57.1989	0.0141097	0.481481	0	0	0	0.5
chr2	46567227	G	A	-60.1494	0.0474739	0.592593	0.112903	0.564103	0.142857	1
chr2	46567916	G	A	-53.8944	0.0141097	0.592593	0.00806452	0.0192308	0.196429	1
chr2	46568084	C	T	-55.8133	0.0141097	0.592593	0.00806452	0	0.0178571	1
chr2	46568680	A	G	-52.3228	0.0141097	0.592593	0.00806452	0	0.0625	1
chr2	46569017	A	G	-52.3228	0.0141097	0.592593	0.00806452	0	0.0625	1
chr2	46569770	G	A	-52.3228	0.0141097	0.592593	0.00806452	0	0.0892857	1
chr2	46570342	G	A	-52.3228	0.0141097	0.592593	0.00806452	0	0.0446429	1
chr2	46571017	C	G	-52.3787	0.0141097	0.611111	0.00806452	0	0	1
chr2	46571435	G	C	-58.7329	0.0377881	0.592593	0.00806452	0	0	1
chr2	46575388	A	G	-54.0969	0.0141097	0.685185	0.0967742	0.153846	0.241071	1
chr2	46576488	T	C	-60.4128	0.0474739	0.703704	0.241935	0.717949	0.535714	1
chr2	46576918	T	C	-50.5401	0.0141097	0.62963	0.00806452	0	0.0892857	1
chr2	46577251	T	C	-50.5401	0.0141097	0.62963	0.00806452	0	0	1
chr2	46577299	A	G	-57.301	0.0141097	0.648148	0.16129	0.532051	0.169643	1
chr2	46577797	T	C	-58.598	0.0267282	0.62963	0.00806452	0	0	0
chr2	46579273	A	G	-53.2296	0.0141097	0.685185	0.0967742	0.185897	0.1875	1
chr2	46579409	A	G	-64.8494	0.29401	0.333333	0.846774	0.49359	0.767857	0
chr2	46580474	T	C	-64.8433	0.29401	0.314815	0.83871	0.474359	0.616071	0
chr2	46581732	G	C	-51.8857	0.0141097	0.648148	0.169355	0.512821	0.321429	1
chr2	46583581	G	A	-48.9494	0.0141097	0.62963	0.00806452	0	0	0
chr2	46583593	A	G	-58.0632	0.0267282	0.722222	0.266129	0.634615	0.464286	1
chr2	46584859	A	G	-57.1825	0.0141097	0.62963	0.00806452	0	0	1
chr2	46588019	C	G	-49.9058	0.0141097	0.62963	0.00806452	0	0	0
chr2	46588331	G	C	-49.9058	0.0141097	0.62963	0.00806452	0	0	0
chr2	46589032	C	T	-49.9058	0.0141097	0.62963	0.00806452	0.0448718	0.133929	1
chr2	46589323	A	C	-64.6712	0.29401	0.37037	0.991935	0.955128	0.857143	0
chr2	46592807	C	T	-48.9719	0.0141097	0.611111	0.00806452	0.0448718	0.151786	1
chr2	46593536	A	G	-63.0949	0.171339	0.37037	0.967742	1	0.651786	0
chr2	46594122	A	G	-48.9494	0.0141097	0.62963	0.00806452	0	0	1
chr2	46596433	A	G	-54.7112	0.0141097	0.685185	0.201613	0.602564	0.491071	0
chr2	46597581	T	C	-61.0422	0.06897	0.722222	0.346774	0.801282	0.5	1
chr2	46597756	A	C	-46.4176	0.0141097	0.62963	0.00806452	0.0641026	0	1
chr2	46597827	A	G	-55.1303	0.0141097	0.685185	0.209677	0.570513	0.294643	1
chr2	46597870	T	C	-52.839	0.0141097	0.666667	0.185484	0.525641	0.169643	0
chr2	46598025	C	G	-47.2153	0.0141097	0.62963	0.00806452	0	0	1
chr2	46600030	A	G	-49.9058	0.0141097	0.62963	0.00806452	0	0.0982143	0
chr2	46600358	A	G	-60.0282	0.0474739	0.62963	0.00806452	0	0	0
chr2	46600661	A	C	-49.4833	0.0141097	0.62963	0.00806452	0	0.116071	1
chr2	46600894	T	C	-54.2578	0.0141097	0.648148	0.177419	0.525641	0.151786	0
chr2	46601112	G	A	-54.2578	0.0141097	0.648148	0.177419	0.50641	0.169643	0
chr2	46601414	T	G	-54.2578	0.0141097	0.648148	0.177419	0.50641	0.151786	0
chr2	46601496	C	T	-54.2578	0.0141097	0.648148	0.177419	0.50641	0.151786	0
chr2	46602678	C	A	-56.3959	0.0141097	0.648148	0.185484	0.50641	0.0714286	0
chr2	46602722	T	C	-56.3959	0.0141097	0.648148	0.185484	0.512821	0.0714286	0
chr2	46603165	A	G	-56.3959	0.0141097	0.648148	0.185484	0.512821	0.0714286	0
chr2	46603260	C	T	-56.3959	0.0141097	0.648148	0.185484	0.50641	0.0714286	0
chr2	46603438	A	G	-56.3959	0.0141097	0.648148	0.185484	0.512821	0.0714286	0
chr2	46603671	C	G	-57.4338	0.0141097	0.648148	0.217742	0.512821	0.241071	0
chr2	46604512	C	T	-57.408	0.0141097	0.62963	0.185484	0.50641	0.0625	0
chr2	46605954	G	C	-58.0577	0.0267282	0.611111	0.201613	0.512821	0.0714286	0
chr2	46608542	C	G	-57.408	0.0141097	0.62963	0.209677	0.532051	0.0714286	0
chr2	46609957	A	G	-64.4596	0.276346	0.722222	0.322581	0.621795	0.446429	0
chr2	46609966	A	T	-56.6383	0.0141097	0.62963	0.209677	0.519231	0.0714286	0
chr2	46610212	A	C	-57.288	0.0141097	0.62963	0.217742	0.544872	0.0714286	0
chr2	46614202	G	A	-50.8705	0.0141097	0.611111	0.112903	0.5	0.169643	0
chr2	46614235	G	A	-50.8705	0.0141097	0.611111	0.112903	0.5	0.0625	0
chr2	46614463	C	T	-50.8705	0.0141097	0.611111	0.112903	0.5	0.0625	0
chr2	46614517	A	G	-58.895	0.0377881	0.407407	0	0	0	0
chr2	46615955	G	A	-50.8705	0.0141097	0.611111	0.112903	0.5	0.0625	0
chr2	46617118	T	C	-55.5565	0.0141097	0.648148	0.217742	0.583333	0.455357	1
chr2	46617182	T	C	-55.5565	0.0141097	0.648148	0.217742	0.583333	0.455357	1
chr2	46618781	A	T	-55.5565	0.0141097	0.648148	0.209677	0.512821	0.0625	0
chr2	46622081	G	C	-55.5504	0.0141097	0.611111	0.217742	0.512821	0.0625	0
chr2	46622245	T	C	-55.5504	0.0141097	0.611111	0.217742	0.512821	0.0625	0
chr2	46622473	C	T	-55.5504	0.0141097	0.611111	0.217742	0.576923	0.0625	1
chr2	46623611	T	G	-64.8518	0.29401	0.388889	0.790323	0.525641	0.919643	1
chr2	46623947	G	C	-52.7258	0.0141097	0.62963	0.217742	0.512821	0.0714286	0
chr2	46624372	C	A	-52.7258	0.0141097	0.62963	0.217742	0.576923	0.160714	0
chr2	46626352	T	C	-56.3284	0.0141097	0.703704	0.314516	0.583333	0.544643	1
chr2	46627353	T	C	-56.3284	0.0141097	0.703704	0.314516	0.647436	0.4375	0
chr2	46628633	G	C	-50.9288	0.0141097	0.611111	0.217742	0.525641	0.0535714	0
chr2	46629693	C	G	-57.1269	0.0141097	0.685185	0.306452	0.589744	0.3125	0
chr2	46629712	T	C	-55.3761	0.0141097	0.703704	0.290323	0.634615	0.482143	1
chr2	46630395	C	G	-50.279	0.0141097	0.611111	0.209677	0.525641	0.116071	1
chr2	46630861	T	A	-50.6951	0.0141097	0.62963	0.217742	0.525641	0.0714286	0
chr2	46631429	T	C	-49.5314	0.0141097	0.62963	0.193548	0.557692	0.0714286	0
chr2	46633930	G	A	-49.5004	0.0141097	0.648148	0.201613	0.532051	0.0535714	0
chr2	46634645	A	G	-58.5463	0.0267282	0.796296	0.395161	0.871795	0.526786	0
chr2	46635181	G	A	-48.9651	0.0141097	0.611111	0.217742	0.512821	0.0446429	0
chr2	46635648	T	C	-47.6748	0.0141097	0.62963	0.193548	0.538462	0.0446429	0
chr2	46637364	A	C	-50.934	0.0141097	0.611111	0.0887097	0.397436	0.107143	0
chr2	46643831	A	G	-50.934	0.0141097	0.611111	0.0725806	0.397436	0.0714286	0
chr2	46644137	C	G	-49.4908	0.0141097	0.592593	0.0645161	0.397436	0.133929	0
chr2	46644946	G	C	-49.4908	0.0141097	0.592593	0.0725806	0.397436	0.0625	0
chr2	46649049	A	G	-50.934	0.0141097	0.611111	0.0645161	0.391026	0.178571	0
chr2	46651624	G	C	-51.8739	0.0141097	0.611111	0.0645161	0.403846	0.0625	0
chr2	46652428	G	A	-50.4306	0.0141097	0.592593	0.0645161	0.391026	0.205357	0
chr2	46656647	G	C	-51.8739	0.0141097	0.611111	0.0645161	0.410256	0.0803571	0
chr2	46657114	A	G	-50.3448	0.0141097	0.592593	0.016129	0	0	0
chr2	46658399	G	C	-51.8739	0.0141097	0.611111	0.0645161	0.352564	0.0625	0
chr2	46659361	T	A	-51.8739	0.0141097	0.611111	0.0645161	0.378205	0.196429	1
chr2	46660752	A	C	-51.8739	0.0141097	0.611111	0.0645161	0.346154	0.0625	0
chr2	46669944	C	G	-52.6716	0.0141097	0.611111	0.0645161	0.333333	0.142857	0
chr2	46671420	T	A	-51.8028	0.0141097	0.611111	0.0645161	0.333333	0.133929	0
chr2	46674934	A	C	-51.8028	0.0141097	0.611111	0.0645161	0.333333	0.196429	1
chr2	46675505	T	C	-51.1425	0.0141097	0.592593	0.016129	0.025641	0.00892857	1
chr2	46676881	A	G	-51.1425	0.0141097	0.592593	0.016129	0	0	0
chr2	46679746	T	C	-51.0865	0.0141097	0.592593	0.00806452	0.025641	0	1
chr2	46681989	C	T	-51.0865	0.0141097	0.592593	0.00806452	0	0	1
chr2	46682280	G	T	-51.0865	0.0141097	0.592593	0.00806452	0	0	1
chr2	46682769	G	A	-51.0865	0.0141097	0.592593	0.00806452	0	0.0535714	1
chr2	46684028	G	A	-51.0865	0.0141097	0.592593	0.00806452	0	0	1
chr2	46686533	G	A	-57.5055	0.0141097	0.59259	0	0.0158	0.002	0
chr2	46686760	T	C	-51.0865	0.0141097	0.592593	0.00806452	0.025641	0.0357143	1
chr2	46687977	C	A	-51.0865	0.0141097	0.592593	0.00806452	0.025641	0	1
chr2	46688833	T	C	-51.0865	0.0141097	0.592593	0.00806452	0.025641	0	1
chr2	46689216	A	G	-51.0865	0.0141097	0.592593	0.00806452	0.025641	0	1
chr2	46690015	T	C	-51.0865	0.0141097	0.592593	0.00806452	0	0	0
chr2	46690452	C	A	-51.0865	0.0141097	0.592593	0.00806452	0.025641	0	1
chr2	46691256	G	C	-51.0865	0.0141097	0.592593	0.00806452	0	0	0
chr2	46691903	T	C	-51.0865	0.0141097	0.592593	0.00806452	0.025641	0.0178571	1
chr2	46692538	G	A	-51.0865	0.0141097	0.592593	0.00806452	0.025641	0	1
chr2	46692875	G	A	-51.0865	0.0141097	0.592593	0.00806452	0	0	1
chr2	46693330	C	A	-51.0865	0.0141097	0.592593	0.00806452	0	0	0
chr2	46693993	T	A	-51.0865	0.0141097	0.592593	0.00806452	0	0	0
chr2	46704937	G	A	-51.0865	0.0141097	0.592593	0.00806452	0.025641	0	1
chr2	46705028	G	T	-51.0865	0.0141097	0.592593	0.00806452	0	0	0
chr2	46705158	C	A	-51.0865	0.0141097	0.592593	0.00806452	0.025641	0	1
chr2	46707674	C	T	-52.4906	0.0141097	0.592593	0.00806452	0	0	1
chr2	46710432	C	G	-51.8562	0.0141097	0.59259	0.0227	0.0158	0	1
chr2	46710530	C	T	-51.8562	0.0141097	0.592593	0.00806452	0.025641	0.285714	1
chr2	46710723	C	T	-51.8562	0.0141097	0.592593	0.00806452	0	0	1
chr2	46713201	G	A	-54.0403	0.0141097	0.62963	0.0564516	0.275641	0.0535714	0
chr2	46714553	A	G	-51.6234	0.0141097	0.592593	0.00806452	0.025641	0	1
chr2	46717743	G	A	-52.0888	0.0141097	0.62963	0.0483871	0.275641	0.0535714	0
chr2	46718090	G	A	-52.0888	0.0141097	0.62963	0.0483871	0.275641	0.0625	0
chr2	46719609	C	T	-48.3221	0.0141097	0.574074	0	0.025641	0	0
chr2	46720010	T	G	-48.7982	0.0141097	0.574074	0	0.025641	0	0
chr2	46720473	C	T	-50.0817	0.0141097	0.592593	0	0	0	0
chr2	46720802	G	A	-48.7982	0.0141097	0.574074	0	0	0	0
chr2	46722636	C	T	-48.3221	0.0141097	0.574074	0	0	0	0
chr2	46723365	C	G	-50.0728	0.0141097	0.574074	0	0.025641	0.0267857	0
chr2	46724022	C	A	-51.1561	0.0141097	0.592593	0	0	0	0
chr2	46726765	G	A	-51.1561	0.0141097	0.592593	0	0.025641	0	0
chr2	46727004	G	A	-51.1561	0.0141097	0.592593	0	0	0	0
chr2	46728028	A	T	-51.1561	0.0141097	0.592593	0	0	0	0
chr2	46729845	G	C	-50.6799	0.0141097	0.592593	0	0	0	0
chr2	46730100	C	T	-50.0817	0.0141097	0.592593	0	0	0	0
chr2	46732044	C	T	-50.2657	0.0141097	0.555556	0	0	0.0982143	0
chr2	46732521	T	C	-49.3093	0.0141097	0.555556	0	0	0	0
chr2	46732934	A	G	-64.8009	0.29401	0.444444	1	1	0.901786	0
chr2	46733390	C	G	-51.8281	0.0141097	0.611111	0.0483871	0.25641	0.151786	0
chr2	46733738	T	C	-50.2657	0.0141097	0.555556	0	0	0	0
chr2	46734070	C	G	-51.8281	0.0141097	0.611111	0.0483871	0.269231	0.151786	0
chr2	46734325	A	T	-51.8281	0.0141097	0.611111	0.0483871	0.269231	0.151786	1
chr2	46734652	A	G	-52.7804	0.0141097	0.611111	0.0483871	0.269231	0.1875	1
chr2	46735287	G	A	-52.7804	0.0141097	0.611111	0.0483871	0.269231	0.151786	1
chr2	46737464	G	C	-52.7804	0.0141097	0.611111	0.0483871	0.269231	0.151786	1
chr2	46738390	C	A	-50.2657	0.0141097	0.555556	0	0	0	0
chr2	46742041	C	A	-54.8225	0.0141097	0.611111	0.0483871	0.288462	0.410714	1
chr2	46743164	T	C	-52.5984	0.0141097	0.555556	0	0	0	1
chr2	46745024	G	A	-54.8225	0.0141097	0.611111	0.0483871	0.294872	0.410714	1
chr2	46745424	C	T	-54.8225	0.0141097	0.611111	0.0483871	0.288462	0.401786	1
chr2	46745452	A	T	-54.8225	0.0141097	0.611111	0.0483871	0.288462	0.410714	1
chr2	46747657	G	C	-57.2881	0.0141097	0.68519	0.8339	0.5026	0.5346	1
chr2	46748277	T	C	-51.6461	0.0141097	0.555556	0	0	0	1
chr2	46749188	C	T	-57.2881	0.0141097	0.685185	0.104839	0.442308	0.544643	1
chr2	46749267	T	C	-52.5984	0.0141097	0.555556	0	0	0	1
chr2	46752178	C	G	-52.1156	0.0141097	0.537037	0	0	0	0
chr2	46752292	G	A	-52.1156	0.0141097	0.537037	0	0	0	0
chr2	46752876	G	T	-52.1156	0.0141097	0.555556	0.00806452	0	0	0
chr2	46753151	G	A	-52.1156	0.0141097	0.555556	0.00806452	0.0320513	0.0714286	0
chr2	46753277	G	A	-52.1156	0.0141097	0.555556	0.00806452	0.0320513	0.0714286	0
chr2	46754702	C	T	-52.1156	0.0141097	0.555556	0.00806452	0	0	0
chr2	46757984	A	G	-52.8776	0.0141097	0.574074	0.00806452	0	0	0
chr2	46764070	C	T	-54.6137	0.0141097	0.574074	0.00806452	0	0	0
chr2	46764692	T	C	-54.6137	0.0141097	0.574074	0.00806452	0	0	0
chr2	46767692	C	T	-58.3607	0.0267282	0.611111	0.104839	0.25	0.330357	1
chr2	46768078	C	T	-54.6137	0.0141097	0.574074	0.00806452	0	0	0
chr2	46772997	A	G	-55.3874	0.0141097	0.592593	0.00806452	0	0	0
chr2	46773515	T	C	-59.5465	0.0377881	0.611111	0.0967742	0.173077	0.303571	1
chr2	46778268	C	T	-57.6675	0.0267282	0.574074	0.0564516	0.0576923	0.3125	1
chr2	46818803	T	C	-63.5484	0.179867	0.5	0.00806452	0	0	0
chr2	46824947	G	C	-63.1221	0.174108	0.481481	0.00806452	0	0	1
chr2	46825983	T	C	-63.1221	0.174108	0.481481	0.00806452	0	0	0
chr2	46834348	C	T	-63.1221	0.174108	0.481481	0.00806452	0	0	0
chr2	46836216	G	A	-63.1221	0.174108	0.481481	0.00806452	0	0	0
chr2	46836292	G	A	-63.1221	0.174108	0.481481	0.00806452	0	0	0
chr2	46840552	T	C	-62.6867	0.119746	0.481481	0.00806452	0	0	0
chr2	46841584	G	A	-62.6867	0.119746	0.481481	0.00806452	0	0.0267857	1
chr2	46844352	T	C	-62.6867	0.119746	0.481481	0.00806452	0	0.0267857	1
chr2	46845576	A	G	-64.9283	0.29401	0.481481	0.00806452	0	0.0446429	1
chr2	46845632	A	G	-64.9283	0.29401	0.481481	0.00806452	0	0.0446429	1
chr2	46846131	C	T	-64.9283	0.29401	0.481481	0.00806452	0	0	0
chr2	46851867	C	T	-64.9283	0.29401	0.481481	0.00806452	0	0	0
chr2	46854889	T	C	-64.9283	0.29401	0.481481	0.00806452	0	0	0
chr2	46866888	T	A	-65.2441	0.296492	0.481481	0.00806452	0	0	1
chr2	46869861	T	C	-65.2441	0.296492	0.481481	0.00806452	0	0	0
chr2	46870805	G	T	-65.2441	0.296492	0.481481	0.016129	0	0	0
