# Supplementary material for: Evolutionary history of Tibetans inferred from whole-genome sequencing
Source: PLoS Genet. 2017 Apr 27;13(4):e1006675. doi: 10.1371/journal.pgen.1006675 (PMC5407610; doi:10.1371/journal.pgen.1006675)
Supplement: S6 Table — (XLSX) [file pgen.1006675.s016.xlsx]

## Sheet: sheet1
hg19 coordinate on chr2	r^2	CMS score	p-value of CMS	q-value of CMS
46597756	0.860412	-46.4176	6.76701e-07	0.0141097
46598025	0.860412	-47.2153	6.76701e-07	0.0141097
46635648	0.860412	-47.6748	6.76701e-07	0.0141097
46719609	0.928389	-48.3221	6.76701e-07	0.0141097
46722636	0.928389	-48.3221	6.76701e-07	0.0141097
46720010	0.928389	-48.7982	6.76701e-07	0.0141097
46720802	0.928389	-48.7982	6.76701e-07	0.0141097
46583581	0.860412	-48.9494	6.76701e-07	0.0141097
46594122	0.860412	-48.9494	6.76701e-07	0.0141097
46635181	0.924201	-48.9651	6.76701e-07	0.0141097
46592807	0.798173	-48.9719	6.76701e-07	0.0141097
46732521	0.847009	-49.3093	6.76701e-07	0.0141097
46600661	0.860412	-49.4833	6.76701e-07	0.0141097
46644137	1	-49.4908	6.76701e-07	0.0141097
46644946	1	-49.4908	6.76701e-07	0.0141097
46633930	0.806223	-49.5004	6.76701e-07	0.0141097
46631429	0.719661	-49.5314	6.76701e-07	0.0141097
46588019	0.854318	-49.9058	6.76701e-07	0.0141097
46588331	0.860412	-49.9058	6.76701e-07	0.0141097
46589032	0.860412	-49.9058	6.76701e-07	0.0141097
46600030	0.860412	-49.9058	6.76701e-07	0.0141097
46723365	0.928389	-50.0728	6.76701e-07	0.0141097
46720473	1	-50.0817	6.76701e-07	0.0141097
46730100	1	-50.0817	6.76701e-07	0.0141097
46732044	0.847009	-50.2657	6.76701e-07	0.0141097
46733738	0.847009	-50.2657	6.76701e-07	0.0141097
46738390	0.847009	-50.2657	6.76701e-07	0.0141097
46630395	0.775266	-50.279	6.76701e-07	0.0141097
46657114	1	-50.3448	6.76701e-07	0.0141097
46652428	1	-50.4306	6.76701e-07	0.0141097
46576918	0.719661	-50.5401	6.76701e-07	0.0141097
46577251	0.718047	-50.5401	6.76701e-07	0.0141097
46729845	1	-50.6799	6.76701e-07	0.0141097
46630861	0.719661	-50.6951	6.76701e-07	0.0141097
46614202	0.798173	-50.8705	6.76701e-07	0.0141097
46614235	0.789189	-50.8705	6.76701e-07	0.0141097
46614463	0.798173	-50.8705	6.76701e-07	0.0141097
46615955	0.798173	-50.8705	6.76701e-07	0.0141097
46628633	0.775266	-50.9288	6.76701e-07	0.0141097
46637364	0.924201	-50.934	6.76701e-07	0.0141097
46643831	0.924201	-50.934	6.76701e-07	0.0141097
46649049	0.924201	-50.934	6.76701e-07	0.0141097
46679746	1	-51.0865	6.76701e-07	0.0141097
46681989	1	-51.0865	6.76701e-07	0.0141097
46682280	1	-51.0865	6.76701e-07	0.0141097
46682769	1	-51.0865	6.76701e-07	0.0141097
46684028	1	-51.0865	6.76701e-07	0.0141097
46686760	1	-51.0865	6.76701e-07	0.0141097
46687977	1	-51.0865	6.76701e-07	0.0141097
46688833	1	-51.0865	6.76701e-07	0.0141097
46689216	1	-51.0865	6.76701e-07	0.0141097
46690015	1	-51.0865	6.76701e-07	0.0141097
46690452	1	-51.0865	6.76701e-07	0.0141097
46691256	1	-51.0865	6.76701e-07	0.0141097
46691903	1	-51.0865	6.76701e-07	0.0141097
46692538	1	-51.0865	6.76701e-07	0.0141097
46692875	1	-51.0865	6.76701e-07	0.0141097
46693330	1	-51.0865	6.76701e-07	0.0141097
46693993	1	-51.0865	6.76701e-07	0.0141097
46704937	1	-51.0865	6.76701e-07	0.0141097
46705028	1	-51.0865	6.76701e-07	0.0141097
46705158	1	-51.0865	6.76701e-07	0.0141097
46675505	1	-51.1425	6.76701e-07	0.0141097
46676881	1	-51.1425	6.76701e-07	0.0141097
46724022	1	-51.1561	6.76701e-07	0.0141097
46726765	1	-51.1561	6.76701e-07	0.0141097
46727004	1	-51.1561	6.76701e-07	0.0141097
46728028	1	-51.1561	6.76701e-07	0.0141097
46714553	1	-51.6234	6.76701e-07	0.0141097
46748277	0.847009	-51.6461	6.76701e-07	0.0141097
46671420	0.924201	-51.8028	6.76701e-07	0.0141097
46674934	0.924201	-51.8028	6.76701e-07	0.0141097
46733390	0.613497	-51.8281	6.76701e-07	0.0141097
46734070	0.613497	-51.8281	6.76701e-07	0.0141097
46734325	0.613497	-51.8281	6.76701e-07	0.0141097
46710432	1	-51.8562	6.76701e-07	0.0141097
46710530	1	-51.8562	6.76701e-07	0.0141097
46710723	1	-51.8562	6.76701e-07	0.0141097
46651624	0.924201	-51.8739	6.76701e-07	0.0141097
46656647	0.924201	-51.8739	6.76701e-07	0.0141097
46658399	0.924201	-51.8739	6.76701e-07	0.0141097
46659361	0.924201	-51.8739	6.76701e-07	0.0141097
46660752	0.924201	-51.8739	6.76701e-07	0.0141097
46581732	0.806223	-51.8857	6.76701e-07	0.0141097
46717743	0.860412	-52.0888	6.76701e-07	0.0141097
46718090	0.860412	-52.0888	6.76701e-07	0.0141097
46752178	0.779556	-52.1156	6.76701e-07	0.0141097
46752292	0.779556	-52.1156	6.76701e-07	0.0141097
46752876	0.692581	-52.1156	6.76701e-07	0.0141097
46753151	0.780002	-52.1156	6.76701e-07	0.0141097
46753277	0.692581	-52.1156	6.76701e-07	0.0141097
46754702	0.692581	-52.1156	6.76701e-07	0.0141097
46568680	0.721674	-52.3228	6.76701e-07	0.0141097
46569017	0.721674	-52.3228	6.76701e-07	0.0141097
46569770	0.721674	-52.3228	6.76701e-07	0.0141097
46570342	0.721674	-52.3228	6.76701e-07	0.0141097
46571017	0.654906	-52.3787	6.76701e-07	0.0141097
46707674	1	-52.4906	6.76701e-07	0.0141097
46743164	0.847009	-52.5984	6.76701e-07	0.0141097
46749267	0.838257	-52.5984	6.76701e-07	0.0141097
46669944	0.924201	-52.6716	6.76701e-07	0.0141097
46623947	0.719661	-52.7258	6.76701e-07	0.0141097
46624372	0.719661	-52.7258	6.76701e-07	0.0141097
46734652	0.613497	-52.7804	6.76701e-07	0.0141097
46735287	0.613497	-52.7804	6.76701e-07	0.0141097
46737464	0.613497	-52.7804	6.76701e-07	0.0141097
46597870	0.736963	-52.839	6.76701e-07	0.0141097
46757984	0.62246	-52.8776	6.76701e-07	0.0141097
46579273	0.596618	-53.2296	6.76701e-07	0.0141097
46567916	0.721674	-53.8944	6.76701e-07	0.0141097
46713201	0.860412	-54.0403	6.76701e-07	0.0141097
46575388	0.596618	-54.0969	6.76701e-07	0.0141097
46600894	0.806223	-54.2578	6.76701e-07	0.0141097
46601112	0.806223	-54.2578	6.76701e-07	0.0141097
46601414	0.806223	-54.2578	6.76701e-07	0.0141097
46601496	0.806223	-54.2578	6.76701e-07	0.0141097
46553044	0.428054	-54.5507	6.76701e-07	0.0141097
46764070	0.62246	-54.6137	6.76701e-07	0.0141097
46764692	0.62246	-54.6137	6.76701e-07	0.0141097
46768078	0.62246	-54.6137	6.76701e-07	0.0141097
46596433	0.693658	-54.7112	6.76701e-07	0.0141097
46552202	0.379611	-54.7216	6.76701e-07	0.0141097
46552352	0.379611	-54.7216	6.76701e-07	0.0141097
46742041	0.613497	-54.8225	6.76701e-07	0.0141097
46745024	0.613497	-54.8225	6.76701e-07	0.0141097
46745424	0.613497	-54.8225	6.76701e-07	0.0141097
46745452	0.613497	-54.8225	6.76701e-07	0.0141097
46597827	0.693658	-55.1303	6.76701e-07	0.0141097
46551835	0.131231	-55.2476	6.76701e-07	0.0141097
46629712	0.499276	-55.3761	6.76701e-07	0.0141097
46772997	0.69615	-55.3874	6.76701e-07	0.0141097
46622081	0.775266	-55.5504	6.76701e-07	0.0141097
46622245	0.775266	-55.5504	6.76701e-07	0.0141097
46622473	0.763708	-55.5504	6.76701e-07	0.0141097
46617118	0.806223	-55.5565	6.76701e-07	0.0141097
46617182	0.799081	-55.5565	6.76701e-07	0.0141097
46618781	0.806223	-55.5565	6.76701e-07	0.0141097
46568084	0.721674	-55.8133	6.76701e-07	0.0141097
46626352	0.499276	-56.3284	6.76701e-07	0.0141097
46627353	0.499276	-56.3284	6.76701e-07	0.0141097
46602678	0.806223	-56.3959	6.76701e-07	0.0141097
46602722	0.806223	-56.3959	6.76701e-07	0.0141097
46603165	0.806223	-56.3959	6.76701e-07	0.0141097
46603260	0.806223	-56.3959	6.76701e-07	0.0141097
46603438	0.806223	-56.3959	6.76701e-07	0.0141097
46609966	0.860412	-56.6383	6.76701e-07	0.0141097
46553781	0.428054	-56.8618	6.76701e-07	0.0141097
46629693	0.534051	-57.1269	6.76701e-07	0.0141097
46558530	0.533203	-57.1718	6.76701e-07	0.0141097
46584859	0.860412	-57.1825	6.76701e-07	0.0141097
46561400	0.428054	-57.1989	6.76701e-07	0.0141097
46561659	0.428054	-57.1989	6.76701e-07	0.0141097
46610212	0.860412	-57.288	6.76701e-07	0.0141097
46747657	0.41101	-57.2881	6.76701e-07	0.0141097
46749188	0.41101	-57.2881	6.76701e-07	0.0141097
46577299	0.672313	-57.301	6.76701e-07	0.0141097
46604512	0.860412	-57.408	6.76701e-07	0.0141097
46608542	0.860412	-57.408	6.76701e-07	0.0141097
46603671	0.806223	-57.4338	6.76701e-07	0.0141097
46686533	1	-57.5055	6.76701e-07	0.0141097
46778268	0.529607	-57.6675	1.3534e-06	0.0267282
46605954	0.798173	-58.0577	1.3534e-06	0.0267282
46583593	0.625121	-58.0632	1.3534e-06	0.0267282
46767692	0.639409	-58.3607	1.3534e-06	0.0267282
46634645	0.481462	-58.5463	1.3534e-06	0.0267282
46577797	0.719661	-58.598	1.3534e-06	0.0267282
46571435	0.721674	-58.7329	2.0301e-06	0.0377881
46614517	0.240882	-58.895	2.0301e-06	0.0377881
46550132	0.390193	-59.1254	2.0301e-06	0.0377881
46773515	0.639409	-59.5465	2.0301e-06	0.0377881
46600358	0.860412	-60.0282	2.7068e-06	0.0474739
46567227	0.721674	-60.1494	2.7068e-06	0.0474739
46576488	0.56624	-60.4128	2.7068e-06	0.0474739
46597581	0.598255	-61.0422	4.06021e-06	0.06897
46549389	0.441718	-61.8382	4.73691e-06	0.0796297
46840552	0.3439	-62.6867	7.44371e-06	0.119746
46841584	0.289017	-62.6867	7.44371e-06	0.119746
46844352	0.289017	-62.6867	7.44371e-06	0.119746
46593536	0.74709	-63.0949	1.08272e-05	0.171339
46824947	0.289017	-63.1221	1.15039e-05	0.174108
46825983	0.289017	-63.1221	1.15039e-05	0.174108
46834348	0.289017	-63.1221	1.15039e-05	0.174108
46836216	0.289017	-63.1221	1.15039e-05	0.174108
46836292	0.289017	-63.1221	1.15039e-05	0.174108
46818803	0.33819	-63.5484	1.21806e-05	0.179867
46609957	0.578103	-64.4596	1.96243e-05	0.276346
46589323	0.860412	-64.6712	2.16544e-05	0.29401
46732934	0.847009	-64.8009	2.23311e-05	0.29401
46580474	0.693658	-64.8433	2.23311e-05	0.29401
46579409	0.75986	-64.8494	2.23311e-05	0.29401
46623611	0.763708	-64.8518	2.23311e-05	0.29401
46845576	0.289017	-64.9283	2.23311e-05	0.29401
46845632	0.289017	-64.9283	2.23311e-05	0.29401
46846131	0.290578	-64.9283	2.23311e-05	0.29401
46851867	0.289017	-64.9283	2.23311e-05	0.29401
46854889	0.289017	-64.9283	2.23311e-05	0.29401
46866888	0.289017	-65.2441	2.30078e-05	0.296492
46869861	0.289017	-65.2441	2.30078e-05	0.296492
46870805	0.289017	-65.2441	2.30078e-05	0.296492
