# Supplementary material for: Evolutionary history of Tibetans inferred from whole-genome sequencing
Source: PLoS Genet. 2017 Apr 27;13(4):e1006675. doi: 10.1371/journal.pgen.1006675 (PMC5407610; doi:10.1371/journal.pgen.1006675)
Supplement: S7 Table — (XLSX) [file pgen.1006675.s017.xlsx]

## Sheet: T
Chr-Region	S*	Overlapped genes	Genes within 50kb genomic regions
chr2-46500001-46550000	136491	EPAS1	PRKCE,RHOQ,PIGF,EPAS1,CRIPT,ATP6V1E2,SOCS5,LOC388946,LOC388948
chr5-67250001-67300000	137838	None	PIK3R1
chr2-47750001-47800000	117665	KCNK12	TTC7A,CALM2,MIR559,MSH2,EPCAM,KCNK12,C2orf61,MSH6,FBXO11
chr2-47550001-47600000	127552	EPCAM	TTC7A,CALM2,MIR559,MSH2,EPCAM,KCNK12,C2orf61,MCFD2,LOC100134259,MSH6,FBXO11
chr2-47600001-47650000	121528	MIR559,MSH2,EPCAM	TTC7A,CALM2,MIR559,MSH2,EPCAM,KCNK12,C2orf61,MCFD2,MSH6,FBXO11
chr2-47650001-47700000	191246	MSH2	TTC7A,CALM2,MIR559,MSH2,EPCAM,KCNK12,C2orf61,MCFD2,MSH6,FBXO11
chr2-47700001-47750000	169521	MSH2,KCNK12	TTC7A,CALM2,MIR559,MSH2,EPCAM,KCNK12,C2orf61,MSH6,FBXO11
chr2-47800001-47850000	223930	None	TTC7A,CALM2,MIR559,MSH2,EPCAM,KCNK12,C2orf61,MSH6,FBXO11
chr1-221350001-221400000	124861	None	C1orf115,HLX,MOSC1,DUSP10,MOSC2,C1orf140
chr2-233250001-233300000	106585	ALPPL2,ECEL1P2	NGEF,ALPPL2,ALPI,GIGYF2,KCNJ13,ECEL1P2,NPPC,DIS3L2,ECEL1,C2orf82,ALPP,EIF4E2,TIGD1,MIR1471,EFHD1_DUP_01,CHRNG,PRSS56,CHRND,EFHD1
chr8-83650001-83700000	148624	None	None
chr12-25250001-25300000	128089	CASC1,LRMP	IFLTD1,LYRM5,BCAT1,IFLTD1_DUP_01,KRAS,CASC1,C12orf77,LRMP
chr14-40550001-40600000	214488	None	None
chr2-146550001-146600000	107113	None	None
chr6-40700001-40750000	218570	None	TREM2,TREML3,TREML1,TSPO2,NFYA,TREML2P1,TREML4,C6orf130,TREM1,TREML2,LRFN2,APOBEC2,TDRG1,UNC5CL,LOC221442
chr10-20750001-20800000	238256	None	NEBL,PLXDC2
chr10-111300001-111350000	141679	None	XPNPEP1_DUP_01,XPNPEP1,ADD3
chr11-104400001-104450000	138131	None	CASP12,CARD16,CASP5_DUP_01,CASP4,PDGFD,CASP5,CARD17,CASP12_DUP_01,LOC643733,DDI1
chr11-104500001-104550000	118795	None	CASP12,CARD16,CASP5_DUP_01,CARD18,CASP4,PDGFD,CASP5,CARD17,CASP12_DUP_01,LOC643733
chr11-104550001-104600000	144387	None	CASP12,CARD16,CASP5_DUP_01,CARD18,CASP4,CASP5,CARD17,CASP12_DUP_01,LOC643733
chr11-104700001-104750000	228570	None	CASP12,CARD16,CASP5_DUP_01,CARD18,CASP4,CASP5,CARD17,CASP12_DUP_01,LOC643733
chr11-104750001-104800000	185654	CASP12,CASP12_DUP_01,LOC643733	CASP12,CARD16,CASP5_DUP_01,CARD18,CASP4,CASP5,CARD17,CASP12_DUP_01,LOC643733
chr14-54600001-54650000	176684	None	CDKN3,BMP4,SAMD4A,CNIH,CGRRF1,GMFB
chr16-11400001-11450000	229791	C16orf75	SNN,RSL1D1,ZC3H7A,LITAF,FAM18A,PRM2,CLEC16A,TXNDC11,CIITA,BCAR4,DEXI,PRM1,TNP2,SOCS1,PRM3,LITAF_DUP_01,C16orf75
chr16-80300001-80350000	216136	None	DYNLRB2,CDYL2
chr2-14150001-14200000	123900	None	None
chr2-23250001-23300000	215521	None	KLHL29
chr2-162500001-162550000	107842	SLC4A10	TBR1,PSMD14,DPP4,FAP,SLC4A10,GCG,TANK
chr6-24950001-25000000	113199	None	CMAHP,C6orf62,LRRC16A,TDP2,FAM65B,KIAA0319,GMNN,GPLD1,ALDH5A1,ACOT13
chr6-35450001-35500000	124072	TEAD3,TULP1	FKBP5,PPARD,ANKS1A,ZNF76,TCP11,LOC285847,FANCE,SCUBE3,C6orf127,CLPS,RPL10A,SLC26A8,C6orf81,MAPK14,TEAD3,LHFPL5,SRPK1,SRPK1_DUP_01,TULP1,DEF6,C6orf126
chr6-35500001-35550000	165323	FKBP5	FKBP5,PPARD,ANKS1A,ZNF76,TCP11,LOC285847,FANCE,SCUBE3,C6orf127,CLPS,RPL10A,SLC26A8,C6orf81,MAPK14,TEAD3,LHFPL5,SRPK1,SRPK1_DUP_01,TULP1,DEF6,C6orf126
chr7-10050001-10100000	168921	None	PER4
chr7-10100001-10150000	104924	None	PER4
chr8-9950001-10000000	128004	MSRA	MSRA,MIR124-1,LOC157627,RP1L1,PRSS55,TNKS,MIR597
chr8-22100001-22150000	205669	POLR3D,PIWIL2,MIR320A	PEBP4,LGI3,POLR3D,SLC39A14,FLJ14107,PIWIL2,BMP1_DUP_01,DOK2,NPM2,SORBS3,EPB49,HR,EGR3,REEP4,PHYHIP,PDLIM2,FGF17,GFRA2,KIAA1967_DUP_01,C8orf58,PPP3CC,BIN3,SFTPC,FAM160B2,BMP1,XPO7,KIAA1967,NUDT18,MIR320A
chr8-22150001-22200000	261791	PIWIL2	PEBP4,LGI3,POLR3D,SLC39A14,FLJ14107,PIWIL2,BMP1_DUP_01,DOK2,NPM2,SORBS3,EPB49,HR,EGR3,REEP4,PHYHIP,PDLIM2,FGF17,KIAA1967_DUP_01,C8orf58,PPP3CC,BIN3,SFTPC,FAM160B2,BMP1,XPO7,KIAA1967,NUDT18,MIR320A
chr9-32500001-32550000	106357	DDX58,TOPORS	TMEM215,SMU1,DDX58,TOPORS,LOC100129250,APTX,ACO1,DNAJA1,APTX_DUP_01,NDUFB6,TAF1L
chr11-37750001-37800000	124932	None	None
chr11-82800001-82850000	105615	None	FAM181B,RAB30,PRCP,C11orf82,DLG2,ANKRD42,SNORA70E,PCF11,CCDC90B
chr11-104100001-104150000	117915	None	PDGFD,DDI1
chr11-104200001-104250000	198269	None	PDGFD,DDI1
chr11-104250001-104300000	114259	None	CASP12,PDGFD,CASP12_DUP_01,LOC643733,DDI1
chr11-104300001-104350000	116160	None	CASP12,CASP4,PDGFD,CASP12_DUP_01,LOC643733,DDI1
chr11-104350001-104400000	105478	None	CASP12,CASP5_DUP_01,CASP4,PDGFD,CASP5,CARD17,CASP12_DUP_01,LOC643733,DDI1
chr11-104450001-104500000	135256	None	CASP12,CARD16,CASP5_DUP_01,CASP4,PDGFD,CASP5,CARD17,CASP12_DUP_01,LOC643733
chr15-93400001-93450000	115403	LOC100507217,CHD2,MIR3175	ST8SIA2,LOC100507217,C15orf32,CHD2,FAM174B,RGMA,ASB9P1,LOC100144604,MIR3175
chr16-61550001-61600000	109625	None	CDH8
chr16-75900001-75950000	110093	None	KARS,CHST5,CNTNAP4,ADAT1,ADAT1_DUP_01,TMEM231,TERF2IP,CHST6,GABARAPL2,CFDP1,TMEM170A
chr17-6800001-6850000	172129	ALOX12P2	EIF5A,PITPNM3,SLC16A11,ALOX12,DLG4,TMEM95,RNASEK-C17ORF49,KCTD11,MIR497,FGF11,FAM64A,C17orf74,CLDN7,MED31,KIAA0753,DVL2,C17orf49,C17orf61-PLSCR3,CLEC10A,C17orf81,YBX2,GPS2,BCL6B,ALOX12P2,NEURL4,GABARAP,NLGN2,ACADVL,CTDNEP1,PHF23,SLC13A5,FBXO39,MIR324,XAF1,ASGR2,PLSCR3,SLC2A4,AIPL1,C17orf100,SPEM1,TNK1,ACAP1,MIR497HG,TXNDC17,TEKT1,RNASEK,ASGR1,MIR195,CHRNB1,SLC16A13,C17orf61,TMEM102
chr17-64350001-64400000	164669	PRKCA	CEP112,PRKCA,MIR634,CACNG5,APOH
chr18-4200001-4250000	176046	None	DLGAP1,LOC284215
chr1-26150001-26200000	212818	PAQR7,C1orf135,LOC646471,FAM54B	CEP85,TRIM63,UBXN11,ZNF683,AIM1L,STMN1,SEPN1,CNKSR1,CD52,SLC30A2,MAN1C1,CATSPER4,PAQR7,RHCE,PAFAH2,MIR3917,EXTL1,TMEM50A,CNKSR1_DUP_01,PDIK1L,C1orf135,GRRP1,PDIK1L_DUP_01,LDLRAP1,ZNF593,TMEM57,LOC646471,RHD,SH3BGRL3,FAM54B
chr1-26200001-26250000	106545	STMN1,MIR3917	CEP85,TRIM63,UBXN11,ZNF683,AIM1L,STMN1,SEPN1,LIN28A,CNKSR1,CD52,SLC30A2,MAN1C1,CATSPER4,PAQR7,RHCE,PAFAH2,MIR3917,EXTL1,CNKSR1_DUP_01,PDIK1L,C1orf135,GRRP1,PDIK1L_DUP_01,LDLRAP1,ZNF593,TMEM57,LOC646471,SH3BGRL3,FAM54B
chr2-10900001-10950000	172034	PDIA6,ATP6V1C2	HPCAL1,SNORA80B,PQLC3,C2orf50,KCNF1,PDIA6,ROCK2,NOL10,ODC1,ATP6V1C2
chr2-47900001-47950000	108762	None	CALM2,MIR559,MSH2,EPCAM,KCNK12,MSH6,FBXO11
chr2-160400001-160450000	138352	BAZ2B	LY75,BAZ2B,TANC1,PLA2R1,WDSUB1,MARCH7
chr2-202100001-202150000	143438	CASP8	TRAK2,PPIL3,CFLAR,TMEM237,NIF3L1,ALS2CR12,FAM126B,CLK1_DUP_01,ALS2CR11,AOX2P,ALS2,CASP10,ORC2,NDUFB3,CASP8,MPP4,STRADB,BZW1,CLK1,ORC2_DUP_01
chr2-231850001-231900000	124377	SPATA3,LOC348761	ITM2C,SPATA3,B3GNT7,GPR55,CAB39,NCL,SP100,SNORA75,ARMC9,NMUR1,LOC151484,PSMD1,SNORD82,PSMD1_DUP_01,LOC348761,C2orf52,HTR2B,SNORD20,C2orf72
chr2-231950001-232000000	211706	PSMD1,PSMD1_DUP_01,HTR2B	ITM2C,SPATA3,B3GNT7,GPR55,CAB39,NCL,C2orf57,SNORA75,ARMC9,NMUR1,LOC151484,PSMD1,SNORD82,PSMD1_DUP_01,LOC348761,C2orf52,HTR2B,SNORD20,C2orf72
chr2-232000001-232050000	227526	PSMD1,PSMD1_DUP_01	ITM2C,SPATA3,B3GNT7,GPR55,CAB39,NCL,C2orf57,SNORA75,ARMC9,NMUR1,LOC151484,PSMD1,SNORD82,PSMD1_DUP_01,LOC348761,C2orf52,HTR2B,SNORD20,C2orf72
chr2-232050001-232100000	167310	ARMC9	ITM2C,SPATA3,B3GNT7,GPR55,CAB39,NCL,C2orf57,MIR1244-2_DUP_03,PTMA,SNORA75,ARMC9,NMUR1,LOC151484,PSMD1,SNORD82,PDE6D,PSMD1_DUP_01,LOC348761,C2orf52,HTR2B,SNORD20,C2orf72
chr2-232100001-232150000	160808	ARMC9	ITM2C,SPATA3,B3GNT7,GPR55,CAB39,NCL,C2orf57,MIR1244-2_DUP_03,PTMA,SNORA75,ARMC9,NMUR1,LOC151484,PSMD1,SNORD82,PDE6D,PSMD1_DUP_01,LOC348761,C2orf52,HTR2B,SNORD20,C2orf72
chr3-19050001-19100000	135632	None	KCNH8
chr3-131700001-131750000	105839	CPNE4	ACPP,MRPL3,DNAJC13,CPNE4
chr4-86200001-86250000	153968	None	ARHGAP24,WDFY3,NCRNA00247
chr4-177200001-177250000	129160	SPCS3	SPATA4,ASB5,SPCS3,GPM6A,VEGFC,WDR17
chr5-41750001-41800000	105695	OXCT1	OXCT1,C6,PLCXD3,FBXO4,C5orf51
chr5-125950001-126000000	126249	PHAX,C5orf48	GRAMD3,PHAX,C5orf48,MARCH3,LMNB1,ALDH7A1,C5orf63
chr5-179850001-179900000	124937	None	BTNL8,FLT4,MIR340,GFPT2,MAPK9,RNF130,LOC729678,MGAT1,OR2Y1,ZFP62,CNOT6,SCGB3A1,RASGEF1C
chr6-3900001-3950000	217087	None	ECI2,FAM50B,ECI2_DUP_01,PRPF4B,C6orf201,SLC22A23,C6orf145,C6orf146
chr6-49950001-50000000	152369	DEFB110	RHAG,DEFB110,DEFB114,DEFB112,PGK2,DEFB133,CRISP2,CRISP1,DEFB113,CRISP3,GLYATL3,CENPQ,C6orf141
chr6-162900001-162950000	122489	PARK2	PACRG,PARK2
chr7-25400001-25450000	137749	None	NPVF,OSBPL3,C7orf31,CYCS
chr8-73150001-73200000	137733	LOC392232	KCNB2,LOC392232,LOC100132891,TRPA1,MSC
chr9-16550001-16600000	267623	BNC2	BNC2
chr10-18650001-18700000	110992	CACNB2	CACNB2,NSUN6,MRC1_DUP_01,ARL5B,SLC39A12
chr11-36850001-36900000	120777	None	RAG2,RAG2_DUP_01,RAG1,TRAF6,PRR5L,C11orf74
chr12-26650001-26700000	156432	ITPR2	BHLHE41,RASSF8,ITPR2,MED21,SSPN,C12orf11,FGFR1OP2,TM7SF3
chr12-124000001-124050000	158478	MIR3908,RILPL1	C12orf65,SBNO1,PITPNM2,ZNF664-FAM101A,DNAH10,RILPL2,CDK2AP1,LOC100507091,GTF2H3,SNRNP35,MIR3908,MPHOSPH9,CCDC92,EIF2B1,TMED2,SETD8,TCTN2,ATP6V0A2,DDX55,RILPL1
chr13-28950001-29000000	117961	FLT1	POMP,CDX2,PAN3,SLC46A3,PAN3-AS1,FLT3,ATP5EP2,PRHOXNB,PDX1,FLT1
chr13-75700001-75750000	137402	None	UCHL3,COMMD6,LMO7,CTAGE11P,TBC1D4
chr13-75750001-75800000	129045	None	UCHL3,COMMD6,LMO7,CTAGE11P,TBC1D4
chr14-32200001-32250000	196658	NUBPL	ARHGAP5,GPR33_DUP_01,GPR33,HEATR5A,C14orf128,NUBPL,C14orf126
chr14-56000001-56050000	117078	C14orf33,KTN1	RPL13AP3,SOCS4,TBPL2,FBXO34,LGALS3,C14orf33,KTN1,MAPK1IP1L,ATG14,DLGAP5,C14orf34,LGALS3_DUP_01
chr15-34150001-34200000	191830	RYR3,AVEN	RYR3,GOLGA8A_DUP_01,TMEM85,C15orf24,CHRM5,C15orf55,PGBD4,LPCAT4,C15orf29,MIR1233-2,NOP10,GOLGA8A,SLC12A6,AVEN
chr16-79850001-79900000	110573	None	MAF
chr17-76200001-76250000	158183	EPR1,TMEM235,AFMID,BIRC5	C17orf99,DNAH17,CYTH1,EPR1,TNRC6C,TMEM235,SYNGR2,TK1,AFMID,SOCS3,FLJ45079,TMC8,PGS1,TMC6,AFMID_DUP_01,BIRC5
chr18-39150001-39200000	186417	None	PIK3C3,KC6
chr20-3450001-3500000	143939	ATRN	HSPA12B,C20orf29,CENPB,GFRA4,MAVS,FASTKD5,CDC25B,C20orf194,ITPA,RNF24,MRPS26,ADAM33,PANK2,VPS16,MIR103B2,ATRN,SPEF1,DDRGK1,ProSAPiP1,AVP,SIGLEC1,GNRH2,SLC4A11,MIR103A2,C20orf27,OXT,MAVS_DUP_01
chr20-14100001-14150000	159169	MACROD2	ESF1,TASP1,SEL1L2,MACROD2,FLRT3,C20orf7,C20orf7_DUP_01
chr20-14150001-14200000	152315	MACROD2	ESF1,SEL1L2,MACROD2,FLRT3,C20orf7,C20orf7_DUP_01
chr20-14200001-14250000	113694	MACROD2	ESF1,SEL1L2,MACROD2,FLRT3,C20orf7,C20orf7_DUP_01
chr20-14250001-14300000	225741	MACROD2	ESF1,SEL1L2,MACROD2,FLRT3,C20orf7,C20orf7_DUP_01
chr20-14300001-14350000	144539	MACROD2,FLRT3	SEL1L2,MACROD2,FLRT3
chr20-15000001-15050000	166372	MACROD2	MACROD2,MACROD2-AS1
chr22-46600001-46650000	126777	PPARA,C22orf40	CN5H6.4,GRAMD4,LOC100271722,CERK,TRMU,PKDREJ,C22orf26,PPARA,LOC730668,TTC38,LOC150381,MIRLET7B,GTSE1,CELSR1,ATXN10,WNT7B,C22orf40,MIR3619
chr1-4600001-4650000	177217	None	AJAP1,LOC284661
chr1-4800001-4850000	148708	AJAP1	AJAP1,LOC284661
chr1-82050001-82100000	189432	None	LPHN2
chr1-97500001-97550000	132724	DPYD	PTBP2,DPYD
chr1-162200001-162250000	182439	NOS1AP	C1orf111,DDR2,C1orf226,ATF6,MIR556,SH2D1B,DUSP12,UAP1,UHMK1,OLFML2B,NOS1AP
chr1-167200001-167250000	132515	POU2F1_DUP_01,POU2F1	GPA33,POU2F1_DUP_01,POGK,CREG1,RCSD1,ILDR2,MPZL1,CD247,MAEL,DUSP27,POU2F1,TADA1
chr1-167250001-167300000	129560	POU2F1_DUP_01,POU2F1	GPA33,POU2F1_DUP_01,POGK,CREG1,RCSD1,ILDR2,MPZL1,CD247,ADCY10,MAEL,DUSP27,POU2F1,TADA1
chr1-180100001-180150000	134016	QSOX1	TDRD5,TOR1AIP2,LHX4,MIR3121,ACBD6,QSOX1,FLJ23867,FAM163A,TOR1AIP1,LOC100527964,CEP350,XPR1
chr1-196700001-196750000	142013	CFHR3,CFH	ZBTB41,CFHR2,CFHR3,CRB1,ASPM,CFHR5,CFHR4,F13B,CFH,KCNT2,CFHR1
chr1-196900001-196950000	186411	CFHR2,CFHR5	ZBTB41,CFHR2,CFHR3,CRB1,ASPM,CFHR5,CFHR4,F13B,CFH,KCNT2,CFHR1
chr1-205050001-205100000	201383	TMEM81,RBBP5	CDK18,KLHDC8A,TMCC2,ELK4,CNTN2,TMEM81,MFSD4,MIR135B,LOC284578,RBBP5,DSTYK,LEMD1,LRRN2,NFASC,NUAK2,LEMD1_DUP_01
chr2-70800001-70850000	130270	None	MCEE,TIA1,PCBP1,CD207,LOC400960,ATP6V1B1,OR7E91P,LOC100133985,SNRPG,VAX2,TEX261,C2orf42,NAGK,ANKRD53,ADD2,FAM136A,FIGLA,CLEC4F,TGFA,PCYOX1
chr2-212450001-212500000	144332	ERBB4	ERBB4
chr2-232850001-232900000	173995	DIS3L2	ALPPL2,ALPI,C2orf57,ECEL1P2,NPPC,MIR1244-2_DUP_03,DIS3L2,PTMA,ECEL1,NMUR1,ALPP,PDE6D,MIR1471,COPS7B,C2orf52,PRSS56,CHRND
chr2-232900001-232950000	223326	DIS3L2	ALPPL2,ALPI,C2orf57,ECEL1P2,NPPC,MIR1244-2_DUP_03,DIS3L2,PTMA,ECEL1,ALPP,EIF4E2,TIGD1,PDE6D,MIR1471,COPS7B,CHRNG,PRSS56,CHRND
chr2-232950001-233000000	154195	DIS3L2	ALPPL2,ALPI,C2orf57,ECEL1P2,NPPC,MIR1244-2_DUP_03,DIS3L2,PTMA,ECEL1,ALPP,EIF4E2,TIGD1,PDE6D,MIR1471,COPS7B,EFHD1_DUP_01,CHRNG,PRSS56,CHRND,EFHD1
chr2-233000001-233050000	147236	DIS3L2	ALPPL2,ALPI,ECEL1P2,NPPC,MIR1244-2_DUP_03,DIS3L2,PTMA,ECEL1,ALPP,EIF4E2,TIGD1,PDE6D,MIR1471,COPS7B,EFHD1_DUP_01,CHRNG,PRSS56,CHRND,EFHD1
chr2-233050001-233100000	214532	DIS3L2	ALPPL2,ALPI,GIGYF2,ECEL1P2,NPPC,MIR1244-2_DUP_03,DIS3L2,PTMA,ECEL1,ALPP,EIF4E2,TIGD1,PDE6D,MIR1471,COPS7B,EFHD1_DUP_01,CHRNG,PRSS56,CHRND,EFHD1
chr2-233100001-233150000	150929	DIS3L2	ALPPL2,ALPI,GIGYF2,KCNJ13,ECEL1P2,NPPC,DIS3L2,ECEL1,ALPP,EIF4E2,TIGD1,PDE6D,MIR1471,COPS7B,EFHD1_DUP_01,CHRNG,PRSS56,CHRND,EFHD1
chr2-233150001-233200000	136846	DIS3L2	ALPPL2,ALPI,GIGYF2,KCNJ13,ECEL1P2,NPPC,DIS3L2,ECEL1,ALPP,EIF4E2,TIGD1,MIR1471,COPS7B,EFHD1_DUP_01,CHRNG,PRSS56,CHRND,EFHD1
chr2-234800001-234850000	179992	TRPM8	TRPM8,MSL3P1,DNAJB3,DGKD,SPP2,UGT1A5,LOC100286922,HJURP,USP40
chr3-800001-850000	112305	None	CHL1,CNTN6
chr3-66400001-66450000	132848	SLC25A26,LRIG1,SLC25A26_DUP_01	MAGI1,SLC25A26,LRIG1,SLC25A26_DUP_01
chr3-73850001-73900000	107068	None	CNTN3,PDZRN3
chr3-104050001-104100000	116486	None	MIR548A3
chr3-117650001-117700000	180436	None	None
chr3-118000001-118050000	179040	None	None
chr3-138650001-138700000	124440	C3orf72,FOXL2	FAIM,BPESC1,PRR23C,C3orf72,MRPS22,PISRT1,COPB2_DUP_01,PRR23A,RBP2,COPB2,FOXL2,CEP70,ESYT3,PIK3CB,PRR23B
chr3-178800001-178850000	131781	None	ZMAT3,NDUFB5,KCNMB3_DUP_01,KCNMB2,ACTL6A,MFN1,MRPL47,PIK3CA,KCNMB3,ZNF639,GNB4
chr3-194300001-194350000	121354	TMEM44	C3orf21,FAM43A,LRRC15,FLJ34208,LSG1,LOC100131551,TMEM44,GP5,CPN2,ATP13A3,HES1,LOC100507391
chr4-13650001-13700000	151732	None	LOC152742,LOC285547,NKX3-2,BOD1L,HSP90AB2P,LOC285548,RAB28
chr4-17500001-17550000	165297	CLRN2,QDPR	FAM184B,DCAF16,MED28,NCAPG,CLRN2,LAP3,LCORL,QDPR
chr4-90150001-90200000	130683	GPRIN3	FAM13A,TIGD2,FAM13AOS,SNCA,GPRIN3
chr5-87250001-87300000	146189	None	TMEM161B
chr6-9550001-9600000	105317	None	None
chr6-9600001-9650000	186247	None	None
chr6-9650001-9700000	191558	None	None
chr6-9700001-9750000	132724	None	None
chr6-38250001-38300000	131320	BTBD9	BTBD9,DNAH8,GLO1,ZFAND3
chr6-53950001-54000000	147661	MLIP	TINAG,LRRC1,MLIP,KLHL31
chr6-54000001-54050000	149383	MLIP	TINAG,LRRC1,MLIP,KLHL31
chr6-92050001-92100000	130218	None	None
chr6-122450001-122500000	149701	None	HSF2,SERINC1,PKIB
chr6-122500001-122550000	110702	None	HSF2,SERINC1,PKIB
chr6-122550001-122600000	123617	None	HSF2,SERINC1,PKIB
chr6-122650001-122700000	132164	None	HSF2,FABP7,SMPDL3A,SERINC1,PKIB
chr6-122800001-122850000	183977	PKIB	HSF2,FABP7,SMPDL3A,CLVS2,SERINC1,PKIB
chr6-122850001-122900000	134467	PKIB	HSF2,FABP7,SMPDL3A,CLVS2,SERINC1,PKIB
chr6-127900001-127950000	135977	C6orf58	THEMIS,RSPO3,ECHDC1,PTPRK,C6orf58,RNF146,C6orf174
chr7-9700001-9750000	157543	None	PER4
chr7-9850001-9900000	177750	None	PER4
chr7-9950001-10000000	180282	None	PER4
chr7-10150001-10200000	155793	None	PER4
chr7-10200001-10250000	121699	None	None
chr7-10250001-10300000	173108	None	None
chr7-13550001-13600000	214160	None	ETV1
chr7-26850001-26900000	104446	SKAP2	SNX10,LOC441204,HOXA7,HOTTIP,KIAA0087,HOXA10-HOXA9,HOXA5,HOXA9,HOXA6,HOXA3,HOXA1,HOXA2,EVX1,HOXA4,HOXA13,HOXA11-AS1,HOTAIRM1,SNX10_DUP_01,HOXA11,C7orf71,MIR196B,SKAP2,HOXA10
chr7-27000001-27050000	151878	None	LOC441204,HOXA7,HOTTIP,KIAA0087,HOXA10-HOXA9,HOXA5,HOXA9,HOXA6,HOXA3,HOXA1,HOXA2,EVX1,HOXA4,HOXA13,HOXA11-AS1,HOTAIRM1,HOXA11,C7orf71,MIR196B,SKAP2,HOXA10
chr7-27050001-27100000	194412	None	HOXA7,HOTTIP,KIAA0087,HOXA10-HOXA9,HOXA5,HIBADH,HOXA9,HOXA6,HOXA3,HOXA1,HOXA2,EVX1,HOXA4,HOXA13,HOXA11-AS1,HOTAIRM1,HOXA11,C7orf71,MIR196B,SKAP2,HOXA10
chr7-49150001-49200000	237743	None	CDC14C,ABCA13
chr7-49400001-49450000	132766	None	VWC2,CDC14C
chr7-52050001-52100000	145350	None	None
chr7-75400001-75450000	128358	CCL24,CCL26	TRIM73,POR,PMS2P3,STYXL1,HIP1,CCL24,NSUN5P1,TMEM120A,HSPB1,CCL26,SRRM3,STAG3L1,SPDYE5,SPDYE8P_DUP_02,RHBDD2,SPDYE8P_DUP_01,POM121C,SNORA14A,PMS2L2_DUP_01,MDH2
chr7-86750001-86800000	111344	DMTF1_DUP_01,DMTF1	RUNDC3B,CROT,KIAA1324L_DUP_01,CROT_DUP_01,DMTF1_DUP_01,ABCB4,TP53TG1,DMTF1,C7orf23,KIAA1324L,ABCB1,GRM3
chr7-158950001-159000000	157764	None	LOC154822,WDR60,VIPR2,ESYT2,NCAPG2
chr8-14500001-14550000	121809	SGCZ	SGCZ,MIR383
chr8-14550001-14600000	198001	SGCZ	SGCZ,MIR383
chr8-31500001-31550000	113468	NRG1	WRN,NRG1
chr8-53750001-53800000	142683	None	RB1CC1,NPBWR1,OPRK1,ST18,FAM150A
chr8-65900001-65950000	129104	None	BHLHE22,LOC401463,CYP7B1,LOC286186
chr9-8250001-8300000	267749	None	PTPRD,C9orf123
chr9-78850001-78900000	121897	PCSK5	RPSAP9,GCNT1,PCA3,RFK,PCSK5,PRUNE2
chr9-89550001-89600000	199147	GAS1	GAS1,LOC494127,LOC440173,C9orf170
chr9-106550001-106600000	144441	None	SMC2
chr9-106950001-107000000	135766	None	SMC2,OR13C9,OR13C5,OR13D1,OR13C8,OR13C3,OR13F1,OR13C2,OR13C4
chr10-81650001-81700000	238327	LOC100288974,SFTPD	ANXA11,LOC219347,C10orf57,C10orf58,DYDC2,SFTPA1,LOC650623,ZCCHC24,C10orf58_DUP_01,SFTPD,LOC100288974,LOC642361,SFTPA2,PLAC9,EIF5AL1,DYDC1,MAT1A
chr10-81700001-81750000	256316	SFTPD	ANXA11,LOC219347,C10orf57,C10orf58,DYDC2,SFTPA1,TSPAN14,LOC650623,ZCCHC24,C10orf58_DUP_01,SFTPD,LOC100288974,LOC642361,SFTPA2,PLAC9,EIF5AL1,DYDC1,MAT1A
chr10-81800001-81850000	159227	LOC219347,C10orf57	ANXA11,LOC219347,C10orf57,C10orf58,DYDC2,SFTPA1,TSPAN14,LOC650623,C10orf58_DUP_01,SFTPD,LOC100288974,LOC642361,SH2D4B,SFTPA2,PLAC9,DYDC1,MAT1A
chr11-37700001-37750000	125082	None	None
chr11-39750001-39800000	187308	None	LRRC4C
chr11-60600001-60650000	140198	CCDC86,GPR44,ZP1	SLC15A3_DUP_01,DAK,CD6,TMEM109,PRPF19,MS4A13,SLC15A3,PGA4,MS4A14,MS4A1,MS4A7,TMEM138,VPS37C,VWCE,MS4A5,MS4A10,CYBASC3,PGA3,NCRNA00301,CCDC86,MS4A15,MS4A12,TMEM138_DUP_01,GPR44,MS4A8B,DDB1,TMEM132A,CD5,PGA5,ZP1,MS4A6E
chr11-60650001-60700000	166254	TMEM109,PRPF19,TMEM132A	SLC15A3_DUP_01,DAK,CD6,TMEM109,TMEM216,PRPF19,MS4A13,SLC15A3,PGA4,MS4A14,MS4A1,MS4A7,TMEM138,SDHAF2,VPS37C,VWCE,MS4A5,MS4A10,CYBASC3,PGA3,NCRNA00301,CCDC86,MS4A15,MS4A12,TMEM138_DUP_01,GPR44,MS4A8B,DDB1,TMEM132A,CD5,PGA5,ZP1,CPSF7
chr12-8800001-8850000	287262	MFAP5	FAM66C,LOC144571,FAM90A1,CLEC4D,PZP,MFAP5,CLEC4E,RIMKLB,A2M,CLEC6A,A2ML1,C12orf33,LOC389634,KLRG1,PHC1,ZNF705A,M6PR,LOC653113,AICDA
chr12-8850001-8900000	244173	RIMKLB	FAM66C,MIR1244-2,LOC144571,FAM90A1,CLEC4D,PZP,MFAP5,CLEC4E,RIMKLB,LOC100499405,A2M,CLEC6A,A2ML1,C12orf33,LOC389634,KLRG1,PHC1,M6PR,LOC653113,AICDA
chr12-77500001-77550000	104365	None	E2F7,CSRP2,ZDHHC17
chr12-101650001-101700000	129794	UTP20	SLC5A8,CHPT1,MYBPC1,UTP20,SYCP3,ARL1,ANO4,GNPTAB,SPIC
chr12-121400001-121450000	128565	C12orf43,HNF1A-AS1,HNF1A	MLEC,P2RX7,P2RX4,ANAPC5,C12orf43,POP5,OASL,SPPL3,KDM2B,GATC_DUP_01,GATC,COQ5,RNF34,HNF1A-AS1,CABP1,RNF10,P2RX7_DUP_01,CAMKK2,UNC119B,SRSF9,ACADS,HNF1A,DYNLL1
chr13-68000001-68050000	114923	None	PCDH9
chr13-90750001-90800000	118972	None	MIR622
chr14-32000001-32050000	112647	NUBPL	ARHGAP5,GPR33_DUP_01,AP4S1,GPR33,HEATR5A,C14orf128,NUBPL,C14orf126,HECTD1
chr14-32050001-32100000	159172	NUBPL	ARHGAP5,GPR33_DUP_01,AP4S1,GPR33,HEATR5A,C14orf128,NUBPL,C14orf126,HECTD1
chr14-32100001-32150000	204501	NUBPL	ARHGAP5,GPR33_DUP_01,GPR33,HEATR5A,C14orf128,NUBPL,C14orf126,HECTD1
chr14-66250001-66300000	135109	None	LOC645431,FUT8,FUT8_DUP_01
chr14-77850001-77900000	192428	SAMD15,C14orf148,VIPAR	NGB,SNW1,IRF2BPL,ADCK1,SAMD15,C14orf156,AHSA1,POMT2,ALKBH1,KIAA1737,TMED8,TMEM63C,SPTLC2,MIR1260,C14orf178,C14orf148,GSTZ1,ISM2,ZDHHC22,VIPAR
chr14-77900001-77950000	116104	AHSA1,ISM2,VIPAR	NGB,SNW1,IRF2BPL,ADCK1,SAMD15,C14orf156,AHSA1,POMT2,ALKBH1,KIAA1737,TMED8,TMEM63C,SPTLC2,MIR1260,C14orf178,C14orf148,GSTZ1,ISM2,ZDHHC22,VIPAR
chr15-50200001-50250000	112031	ATP8B4	FGF7,HDC,ATP8B4,LOC100129387,SLC27A2,C15orf33,FLJ10038,USP8,GABPB1,DTWD1
chr15-63000001-63050000	122566	TLN2	TLN2,MGC15885,LACTB,RPS27L,TPM1,RAB8B,MIR190
chr16-77200001-77250000	198174	MON1B	MON1B,ADAMTS18
chr16-88750001-88800000	133543	FAM38A,MGC23284,RNF166,CTU2,SNAI3	GALNS,TRAPPC2L,FAM38A,ZNF778_DUP_01,APRT,CDT1,ACSF3_DUP_01,MGC23284,ZC3H18,IL17C,ACSF3,NCRNA00304,ZNF469,RNF166,CYBA,PABPN1L,ZNF778,CBFA2T3,ZFPM1,MVD,SNAI3,CTU2,CDH15
chr17-39050001-39100000	117555	KRT23	KRTAP9-3,KRTAP4-4,KRTAP4-7,KRTAP1-1,KRT39,KRT37,KRTAP4-1,KRT28,KRTAP9-9,KRTAP4-12,TOP2A,KRTAP2-2,CCR7,KRT26,KRTAP16-1,KRTAP9-2,KRTAP3-1,KRT33B,KRTAP1-5,KRT33A,KRTAP4-11,KRT23,KRT34,KRTAP2-4,LOC730755,KRTAP9-1,KRT31,KRTAP1-3,IGFBP4,KRTAP4-5,KRT25,TNS4,KRTAP2-1,KRT40,KRTAP4-2,KRT27,KRT20,KRTAP9-4,KRT38,KRTAP17-1,KRTAP4-9,TMEM99,SMARCE1,KRT222,KRT10,KRTAP4-8,KRT12,KRT24,KRTAP9-8,KRTAP4-6,KRTAP3-3,KR…
chr17-67950001-68000000	165515	None	KCNJ2,FLJ36644,KCNJ16,MAP2K6
chr17-69000001-69050000	108169	None	None
chr17-78000001-78050000	173765	CCDC40,TBC1D16	CCDC40,RPTOR,LOC100294362,SGSH,CBX4,NPTX1,CBX8,CARD14,EIF4A3,TBC1D16,ENPP7,RNF213,CBX2,SLC26A11,ENDOV,GAA
chr18-36900001-36950000	133483	LOC647946	LOC647946
chr18-40600001-40650000	113874	RIT2	RIT2,SYT4
chr18-40650001-40700000	210037	RIT2	RIT2,SYT4
chr19-34850001-34900000	140223	GPI,PDCD2L	WTIP,UBA2,GPI,ZNF302,LSM14A,PDCD2L,SCGBL,LOC643719,LOC400685,ZNF181,ZNF599,KIAA0355
chr19-34900001-34950000	143793	UBA2,PDCD2L	WTIP,UBA2,GPI,ZNF302,LSM14A,ZNF30,ZNF30_DUP_01,PDCD2L,SCGBL,LOC643719,LOC400685,ZNF792,ZNF181,ZNF599,KIAA0355
chr19-40450001-40500000	195797	PSMC4	LOC100129935,LGALS14,BLVRB,EID2B,PRX,SELV,AKT2,MAP3K10,ZNF780B,TTC9B,LGALS17A,SERTAD1,SPTBN4,DLL3,PLD3,FCGBP,EID2,CNTD2,ZNF780A,ZNF546,LGALS13,SERTAD3,LGALS16,PSMC4,HIPK4,DYRK1B,C19orf47,CLC,MIR641,FBL,TIMM50,LEUTX,SUPT5H
chr20-12550001-12600000	194486	None	SPTLC3
chr20-12600001-12650000	129829	None	SPTLC3
chr21-18650001-18700000	148748	None	BTG3,CXADR,C21orf91,C21orf37
chr22-20250001-20300000	114333	RTN4R	TMEM191B,C22orf25,PI4KAP1,MIR1286,COMT,ZNF74_DUP_01,RTN4R,LOC150197,MIR3618,KLHL22,DGCR8,SCARF2,MIR185,MIR1306,TBX1,ZDHHC8,TXNRD2,ZNF74,DGCR6L,TRMT2A,RIMBP3,GNB1L,ARVCF,RANBP1,KLHL22_DUP_01
chr22-50950001-51000000	250560	KLHDC7B,NCAPH2,TYMP,ODF3B,C22orf41	MAPK12,PPP6R2,MLC1,PLXNB2,TRABD,IL17REL,RABL2B,SHANK3,LMF2,CPT1B,ADM2,ARSA,TUBGCP6,ACR,LOC100144603,KLHDC7B,PANX2_DUP_01,FAM116B,NCAPH2,CHKB-CPT1B,SBF1,SELO,TYMP,MIOX,MAPK8IP2,MOV10L1,C22orf41,ODF3B,CHKB,MAPK11,RPL23AP82,HDAC10,PANX2
chr1-1200001-1250000	137789	SCNN1D,CPSF3L,ACAP3,SCNN1D_DUP_01,PUSL1,UBE2J2	CPSF3L,B3GALT6,MMP23B,NCRNA00115,RNF223,SDF4,SLC35E2B,AURKAIP1,LOC100288069,C1orf159,FLJ39609,ACAP3,DVL1,PUSL1,NADK,MIR429,FAM41C,TNFRSF18,MRPL20,TTLL10,VWA1,TMEM88B,MMP23A,FAM132A,LOC148413,AGRN,CDK11A,MIB2,UBE2J2,C1orf70,LOC441869,MXRA8,SSU72,ISG15,MIR200A,GNB1,TAS1R3,SCNN1D_DUP_01,C1orf170,ATAD3A,TNFRSF4,CCNL2,SLC35E2,MIB2_DUP_01,NOC2L,LOC643837,MIR200B,HES4,KLHL17,LOC441869_DUP_01,PLEKHN1,GLT…
chr1-18800001-18850000	157629	KLHDC7A	PAX7,ALDH4A1,TAS1R2,KLHDC7A,IGSF21,IFFO2
chr1-45300001-45350000	105897	EIF2B3,PTCH2	C1orf228,TESK2,ZSWIM5,SNORD46,RNF220,ERI3,EIF2B3,TOE1,UROD,RPS8,BEST4,BTBD19,PTCH2,TCTEX1D4,MUTYH,HECTD3,LOC400752,TMEM53,SNORD38B,HPDL,PLK3,UROD_DUP_01,SNORD38A,SNORD55,KIF2C
chr1-45400001-45450000	137168	EIF2B3	C1orf228,TESK2,ZSWIM5,SNORD46,RNF220,EIF2B3,TOE1,UROD,RPS8,BEST4,BTBD19,PTCH2,TCTEX1D4,MUTYH,HECTD3,LOC400752,TMEM53,SNORD38B,HPDL,PLK3,UROD_DUP_01,SNORD38A,SNORD55,KIF2C
chr1-51700001-51750000	116431	RNF11	CDKN2C,RNF11,C1orf185,OSBPL9,OSBPL9_DUP_01,EPS15,FAF1,TTC39A
chr1-85000001-85050000	161934	CTBS	SSX2IP,CTBS,UOX,SAMD13,MCOLN3,LPAR3,DNASE2B,RPF1,MCOLN2,GNG5,PRKACB,C1orf180,WDR63
chr1-85050001-85100000	105081	C1orf180	SSX2IP,CTBS,UOX,SAMD13,MCOLN3,LPAR3,DNASE2B,RPF1,MCOLN2,GNG5,PRKACB,C1orf180,WDR63
chr1-98000001-98050000	165616	DPYD	MIR137,DPYD
chr1-106800001-106850000	174668	None	None
chr1-106850001-106900000	153743	None	None
chr1-115700001-115750000	110797	None	TSPAN2,VANGL1,NRAS,TSHB,NGF,SIKE1,CASQ2,SYCP1,DENND2C,AMPD1,CSDE1
chr1-119850001-119900000	124055	None	HSD3B1,HSD3BP4,TBX15,WARS2,ZNF697,LOC644242,PHGDH,NBPF7,HSD3B2,HAO2,HMGCS2,REG4
chr1-159600001-159650000	138156	None	ATP1A2,OR10J5,IGSF9,TAGLN2,C1orf204,APCS,ATP1A4,CCDC19,OR10J3,CRP,SLAMF8,PIGM,SLAMF9,DARC,KCNJ10,FCER1A,OR10J1,IGSF8,KCNJ9,LOC100131825,CADM3,DUSP23,FCRL6
chr1-208400001-208450000	121676	PLXNA2	LOC148696,MIR29C,MIR29B2,CD34,PLXNA2,CD46
chr1-235250001-235300000	130552	RBM34,RBM34_DUP_01,TOMM20,SNORA14B	NCRNA00184,ARID4B,RBM34,RBM34_DUP_01,GNG4,TBCE,GGPS1,TOMM20,GGPS1_DUP_01,SNORA14B,B3GALNT2
chr1-241200001-241250000	211815	RGS7	KMO,FH,RGS7,GREM2,MIR3123
chr2-28150001-28200000	122487	BRE	SLC4A1AP,CCDC121,IFT172,C2orf16,GCKR,SUPT7L,GPN1,NRBP1,KRTCAP3,BRE,LOC100505716,FOSL2,LOC100302650,MRPL33,GPN1_DUP_01,ZNF512,FNDC4,MIR4263,RBKS
chr2-58500001-58550000	126157	None	FLJ30838,VRK2_DUP_01,VRK2,FANCL
chr2-83350001-83400000	122814	None	LOC1720
chr2-106350001-106400000	328697	NCK2	UXS1,C2orf49,GPR45,C2orf40,TGFBRAP1,NCK2,FHL2
chr2-109050001-109100000	157152	GCC2_DUP_01,GCC2	SULT1C2P1,LIMS1,CCDC138,GCC2_DUP_01,EDAR,GCC2,SULT1C4,SULT1C2,RANBP2,SULT1C3,SLC5A7
chr2-109200001-109250000	109931	LIMS1	SULT1C2P1,LIMS1,CCDC138,GCC2_DUP_01,EDAR,GCC2,SULT1C4,SULT1C2,RANBP2,SULT1C3,SH3RF3,LOC100287216
chr2-116450001-116500000	105026	DPP10	DPP10
chr2-126650001-126700000	186023	None	None
chr2-154950001-155000000	143510	GALNT13	GALNT13
chr2-191400001-191450000	188105	None	NAB1,MSTN,STAT4,GLS,MFSD6,STAT1,INPP1,C2orf88,HIBCH,TMEM194B
chr2-191450001-191500000	192994	None	NAB1,STAT4,GLS,MFSD6,STAT1,INPP1,C2orf88,HIBCH,TMEM194B
chr2-192700001-192750000	307707	SDPR	OBFC2A_DUP_01,MYO1B,SDPR,OBFC2A,TMEFF2
chr2-216100001-216150000	131660	None	FN1,LOC646324,BARD1,ATIC,ABCA12
chr2-224600001-224650000	136540	AP1S3	SERPINE2,MRPL44,WDFY1,AP1S3,SCG2
chr2-233400001-233450000	130666	EIF4E2,TIGD1,CHRNG,CHRND	NGEF,ALPPL2,ALPI,GIGYF2,KCNJ13,ECEL1P2,DIS3L2,NEU2,ECEL1,C2orf82,ALPP,EIF4E2,TIGD1,INPP5D,EFHD1_DUP_01,CHRNG,PRSS56,CHRND,EFHD1
chr2-236950001-237000000	216265	AGAP1	GBX2,ASB18,CXCR7,AGAP1,IQCA1
chr3-45950001-46000000	142562	FYCO1,CXCR6	LTF,SLC6A20,SACM1L,CCR2,CCR9_DUP_01,FYCO1,CCR5,CXCR6,XCR1,CCR9,CCRL2,LARS2,CCR1,LZTFL1,LOC644714,CCR3,LIMD1
chr3-46000001-46050000	179099	FYCO1	LTF,SLC6A20,SACM1L,RTP3,CCR2,CCR9_DUP_01,FYCO1,CCR5,CXCR6,XCR1,CCR9,CCRL2,LARS2,CCR1,LZTFL1,LOC644714,CCR3,LIMD1
chr3-82600001-82650000	126547	None	None
chr3-102000001-102050000	217552	None	ZPLD1,FAM55C,LOC152225
chr3-102050001-102100000	148145	None	ZPLD1,FAM55C,LOC152225
chr3-102150001-102200000	115437	ZPLD1	ZPLD1,LOC152225
chr3-119950001-120000000	109203	GPR156	FSTL1,C3orf15,HGD,MIR198,GSK3B,GPR156,LRRC58,NR1I2,NDUFB4,GTF2E1,RABL3
chr3-124800001-124850000	104117	SLC12A8	UMPS_DUP_01,OSBPL11,SNX4,ZNF148,MUC13,HEG1,SLC12A8,ITGB5,KALRN,UMPS
chr3-143050001-143100000	202293	SLC9A9	SLC9A9,CHST2,U2SURP,PAQR9,PCOLCE2,LOC100289361
chr3-166250001-166300000	254816	None	None
chr3-172300001-172350000	107389	NCEH1	FNDC3B,NCEH1,TNFSF10,SPATA16,GHSR,ECT2,TNFSF10_DUP_01
chr3-178900001-178950000	125719	PIK3CA	ZMAT3,NDUFB5,KCNMB3_DUP_01,KCNMB2,ACTL6A,USP13,MFN1,MRPL47,PIK3CA,KCNMB3,ZNF639,GNB4
chr4-4600001-4650000	155727	LOC100507266	CYTL1,STX18,STK32B,LYAR,OTOP1,TMEM128,ZBTB49,LOC100507266,MSX1,D4S234E
chr4-5800001-5850000	148871	CRMP1,EVC	STK32B,PPP2R2C,JAKMIP1,CRMP1,LOC285484,C4orf6,WFS1,EVC,EVC2
chr4-11950001-12000000	105108	None	None
chr4-12000001-12050000	153711	None	None
chr4-12050001-12100000	112033	None	None
chr4-12150001-12200000	179856	None	None
chr4-19500001-19550000	183200	None	None
chr4-21800001-21850000	168585	NCRNA00099,KCNIP4	NCRNA00099,KCNIP4,LOC100505912
chr4-26850001-26900000	116111	STIM2	TBC1D19,RBPJ,CCKAR,STIM2
chr4-26900001-26950000	136126	STIM2	TBC1D19,RBPJ,CCKAR,STIM2
chr4-26950001-27000000	122923	STIM2	TBC1D19,CCKAR,STIM2
chr4-65500001-65550000	138385	None	LOC401134,TECRL
chr4-65550001-65600000	166796	None	LOC401134,TECRL
chr4-65750001-65800000	147053	LOC401134	EPHA5,LOC401134,TECRL
chr4-71450001-71500000	119733	AMBN,ENAM	SMR3A,DCK,C4orf7,RUFY3,IGJ,SMR3B,CABS1,CSN3,PROL1,GRSF1,C4orf40,CSN1S2BP,UTP3,AMBN,ENAM,AMTN,MUC7,MOBKL1A,ODAM,CSN1S2AP
chr4-79250001-79300000	157516	FRAS1	LOC100505702,ANXA3,MRPL1,FRAS1,BMP2K
chr4-100500001-100550000	167529	MTTP	PCNAP1,MTTP,DAPP1,LAMTOR3,ADH5,DNAJB14,ADH7,ADH1C,LAMTOR3_DUP_01,ADH1B,LOC256880,ADH4,H2AFZ,ADH6,RG9MTD2,C4orf17,LOC100507053,ADH1A
chr4-115100001-115150000	160490	None	CAMK2D,MIR577,ARSJ,UGT8
chr4-118750001-118800000	158335	None	PRSS12,NDST3,SNHG8,SNORA24
chr4-123050001-123100000	199733	KIAA1109	ANXA5,PP12613,TMEM155,BBS7,EXOSC9,ADAD1,IL21,CCNA2,TRPC3,IL2,KIAA1109
chr4-123100001-123150000	146474	KIAA1109	ANXA5,PP12613,TMEM155,BBS7,EXOSC9,ADAD1,IL21,CCNA2,TRPC3,IL2,KIAA1109
chr4-123150001-123200000	200681	KIAA1109	PP12613,TMEM155,BBS7,EXOSC9,ADAD1,IL21,BBS12,CCNA2,TRPC3,IL2,KIAA1109,CETN4P
chr4-123200001-123250000	153646	KIAA1109	BBS7,EXOSC9,ADAD1,IL21,BBS12,CCNA2,FGF2,TRPC3,IL2,KIAA1109,CETN4P
chr4-158250001-158300000	104683	GRIA2	PDGFC_DUP_01,PDGFC,GLRB,GRIA2,LOC340017
chr4-158300001-158350000	240363	None	PDGFC_DUP_01,PDGFC,GLRB,GRIA2,LOC340017
chr4-162500001-162550000	127743	FSTL5	FSTL5
chr4-164600001-164650000	123562	2015-03-01	TKTL2,NPY5R,ANP32C,C4orf43,NPY1R,MARCH1
chr4-164650001-164700000	224359	2015-03-01	TKTL2,NPY5R,ANP32C,C4orf43,NPY1R,MARCH1
chr4-164700001-164750000	244043	2015-03-01	TKTL2,NPY5R,ANP32C,C4orf43,NPY1R,MARCH1
chr4-172800001-172850000	175080	GALNTL6	GALNTL6
chr4-187750001-187800000	136375	None	MTNR1A,LOC285441,FAT1
chr4-189700001-189750000	263565	None	LOC401164
chr5-300001-350000	110555	PDCD6	SLC9A3,SDHA,PLEKHG4B,C5orf55,EXOC3,LRRC14B,CEP72,CCDC127,PP7080,PDCD6,TPPP,LOC100310782,ZDHHC11
chr5-7550001-7600000	233789	ADCY2	FASTKD3,C5orf49,MTRR,ADCY2,FASTKD3_DUP_01,LOC442132
chr5-12950001-13000000	106191	None	TAG
chr5-25850001-25900000	147357	None	None
chr5-87100001-87150000	180161	None	TMEM161B,CCNH,RASA1
chr5-87350001-87400000	129633	None	TMEM161B,MIR9-2
chr5-96350001-96400000	137265	LNPEP	RIOK2,ERAP1,LIX1,CAST,LNPEP,CAST_DUP_01,ERAP2
chr5-96400001-96450000	158303	LIX1	RIOK2,ERAP1,LIX1,CAST,LNPEP,CAST_DUP_01,ERAP2
chr5-96450001-96500000	104988	RIOK2,LIX1	RIOK2,ERAP1,LIX1,CAST,LNPEP,CAST_DUP_01,ERAP2
chr5-103150001-103200000	150880	None	NUDT12
chr5-104000001-104050000	208909	None	RAB9BP1
chr5-120300001-120350000	313385	None	PRR16
chr5-140500001-140550000	110246	PCDHB5,PCDHB4,PCDHB17,PCDHB6	DIAPH1,PCDHAC1,SLC25A2,PCDHB16,PCDHB2,VTRNA1-3,PCDHB7,PCDHB15,LOC100505658,NDUFA2_DUP_01,PCDHB9,DND1,MIR3655,FCHSD1,PCDHB13,PCDHB5,TMCO6,PCDHB18,PCDHGB8P,HARS,VTRNA1-1,PCDHB4,PCDHB11,HARS2,ZMAT2,PCDHGB5,RELL2,PCDHB14,PCDHB12,ARAP3,PCDHB8,VTRNA1-2,NDUFA2,PCDHB19P,PCDHB17,PCDHB3,WDR55,PCDHB6,PCDHB10,IK,PCDHB1,CD14,TAF7,HDAC3
chr5-163900001-163950000	197705	None	None
chr6-1500001-1550000	160357	None	GMDS,FOXC1,FOXQ1,LOC285768,FOXF2
chr6-12850001-12900000	114319	PHACTR1	GFOD1,TBC1D7,PHACTR1
chr6-19300001-19350000	131842	None	ID4
chr6-41200001-41250000	186468	TREML2P1,TREML4,TREM1	PRICKLE4,TREM2,TREML3,MDFI,TREML1,TSPO2,NFYA,TREML2P1,NCR2,TREML4,PGC,FOXP4,C6orf130,TREM1,TREML2,APOBEC2,FRS3,UNC5CL,LOC221442,TFEB
chr6-44600001-44650000	114728	None	HSP90AB1,SUPT3H,SPATS1,SLC29A1,SLC35B2,NFKBIE,CDC5L,TCTE1,TMEM63B,AARS2,TMEM151B,CAPN11
chr6-51150001-51200000	245445	None	TFAP2B,PKHD1,TFAP2D
chr6-51200001-51250000	212925	None	TFAP2B,PKHD1,TFAP2D
chr6-51250001-51300000	121434	None	TFAP2B,PKHD1
chr6-51300001-51350000	168542	None	TFAP2B,PKHD1
chr6-51500001-51550000	228953	PKHD1	MIR206,PKHD1,MIR133B
chr6-68800001-68850000	129094	None	BAI3
chr6-92550001-92600000	126257	None	None
chr6-102600001-102650000	117113	None	GRIK2
chr6-127950001-128000000	188875	None	THEMIS,RSPO3,ECHDC1,PTPRK,C6orf58,RNF146,C6orf174
chr6-128000001-128050000	219394	THEMIS	THEMIS,RSPO3,ECHDC1,PTPRK,C6orf58,RNF146,C6orf174
chr6-144850001-144900000	139241	UTRN	SF3B5,UTRN,PLAGL1,STX11
chr6-144900001-144950000	114828	UTRN	SF3B5,UTRN,STX11
chr6-144950001-145000000	107750	UTRN	UTRN,STX11
chr6-148300001-148350000	196055	None	SASH1,SAMD5
chr7-2300001-2350000	182881	SNX8	IQCE,GNA12,FTSJ2,BRAT1,LFNG,EIF3B,MAD1L1,AMZ1,SNX8,NUDT1,TTYH3,CHST12
chr7-13500001-13550000	115978	None	ETV1
chr7-51050001-51100000	136456	COBL	COBL,GRB10,LOC100129427,DDC
chr7-52000001-52050000	148713	None	None
chr7-68800001-68850000	147567	None	AUTS2
chr7-77600001-77650000	111852	MAGI2	LOC100505854,PHTF2,PTPN12,TMEM60,MAGI2,RPL13AP17,RSBN1L
chr7-83450001-83500000	123311	None	SEMA3A,SEMA3E
chr7-141150001-141200000	144711	LOC100131199	TAS2R5,WEE2,MRPS33,FLJ40852,KIAA1147,TAS2R4,SSBP1,MGAM,LOC100131199,PRSS37,TAS2R3,OR9A4,TAS2R38,AGK,CLEC5A
chr7-150900001-150950000	136280	SMARCD3,ABCF2,MIR671,CHPF2	LOC100131176,TMUB1,TMEM176B,NUB1,TMEM176A,SMARCD3,ABCF2,WDR86,FASTK,KCNH2,ACCN3,ASB10,PRKAG2,CDK5,GBX1,LOC100128542,ABCB8,MIR671,ATG9B,AGAP3,CRYGN,GIMAP5,MIR3907,CHPF2,RHEB,NOS3,SLC4A2,ABP1
chr8-2700001-2750000	128860	None	CSMD1
chr8-16800001-16850000	241709	None	FGF20,VPS37A,CNOT7,ZDHHC2,MTMR7,EFHA2
chr8-28450001-28500000	235381	None	INTS9_DUP_01,KIF13B,ELP3,EXTL3,HMBOX1,INTS9,FZD3,PNOC,ZNF395,MIR4288,FBXO16
chr8-40400001-40450000	114346	ZMAT4	ZMAT4,C8orf4
chr8-53800001-53850000	141664	None	RB1CC1,NPBWR1,OPRK1,ST18,FAM150A
chr8-56650001-56700000	114801	TMEM68,TGS1	CHCHD7,SNORD54,LYN,PLAG1,TMEM68,RPS20,XKR4,TGS1,MOS,SBF1P1
chr8-56700001-56750000	200488	TGS1	CHCHD7,SNORD54,LYN,PLAG1,TMEM68,RPS20,XKR4,SDR16C5,TGS1,MOS,SBF1P1
chr8-87450001-87500000	122455	WWP1,FAM82B	CNBD1,CPNE3,CNGB3,ATP6V0D2,WWP1,FAM82B,PSKH2,SLC7A13
chr8-96600001-96650000	126522	LOC100616530	PLEKHF2,LOC100500773,LOC100616530,C8orf37
chr8-96650001-96700000	134213	LOC100616530	PLEKHF2,GDF6,LOC100500773,LOC100616530,C8orf37
chr8-98850001-98900000	114416	LAPTM4B,MATN2	MTDH,C8orf47,POP1,HRSP12,SNORA72,LAPTM4B,RPL30,NIPAL2,MATN2
chr8-98950001-99000000	172984	MATN2	MTDH,C8orf47,POP1,STK3,HRSP12,KCNS2,SNORA72,LAPTM4B,RPL30,NIPAL2,MATN2
chr8-119900001-119950000	122209	TNFRSF11B	NOV,TNFRSF11B,SAMD12,COLEC10,MAL2,NCRNA00252
chr8-135200001-135250000	120372	None	ZFAT,ZFAT-AS1
chr9-11000001-11050000	232955	None	PTPRD
chr9-35550001-35600000	113040	FAM166B,RUSC2	OR13J1,C9orf100,HINT2,PIGO,VCP,STOML2,FAM166B,TMEM8B,FP588,LOC158376,CREB3,MSMP,RECK,OR2S2,HRCT1,C9orf128,RMRP,CCDC107,RGP1,FANCG,KIAA1539,ATP8B5P,TESK1,CA9,RUSC2,UNC13B,GBA2,TLN1,NPR2,CD72,SIT1,TPM2,SPAG8
chr9-78200001-78250000	107206	MIR548H3	MIR548H3,C9orf95,C9orf95_DUP_01,OSTF1,PCSK5
chr9-116500001-116550000	158342	None	SLC31A1,AMBP,POLE3,HDHD3,ALAD,MIR455,KIF12,PRPF4,POLE3_DUP_01,WDR31,CDC26,RGS3,RNF183,COL27A1,BSPRY,C9orf43,ZNF618
chr9-138000001-138050000	105823	OLFM1	C9orf116,PAEP,COL5A1,LOC100130954,GLT6D1,LCN1,MIR3689B,MRPS2,OBP2A,FCN2,FCN1,OLFM1,KIAA0649,MIR3689A
chr9-138650001-138700000	142551	KCNT1	LCN9,QSOX2,KCNT1,C9orf116,PAEP,LOC100130954,LHX3,GLT6D1,LCN1,C9orf69,SOHLH1,CAMSAP1,UBAC1,MRPS2,OBP2A,KIAA0649,NACC2
chr10-18350001-18400000	154029	None	MRC1,CACNB2,TMEM236_DUP_01,MIR511-2,NSUN6,MRC1_DUP_01,MIR511-2_DUP_01,SLC39A12
chr10-77400001-77450000	176942	None	VDAC2,NCRNA00245,LOC253264,VDAC2_DUP_01,COMTD1,C10orf11,ZNF503,SAMD8
chr10-77450001-77500000	177133	None	VDAC2,NCRNA00245,LOC253264,VDAC2_DUP_01,COMTD1,C10orf11,ZNF503
chr10-106400001-106450000	142494	SORCS3	GSTO1,ITPRIP,CCDC147,SORCS3,MIR609,WDR96,GSTO2
chr10-117600001-117650000	107026	ATRNL1	GFRA1,ATRNL1,C10orf96
chr11-29250001-29300000	132880	None	None
chr11-60850001-60900000	116600	VPS37C,CD5	SLC15A3_DUP_01,RPLP0P2,DAK,CD6,TMEM109,C11orf66,TMEM216,PRPF19,SLC15A3,PGA4,TMEM138,SDHAF2,VPS37C,VWCE,LRRC10B,MS4A10,CYBASC3,PGA3,NCRNA00301,CCDC86,MS4A15,TMEM138_DUP_01,GPR44,MS4A8B,DDB1,TMEM132A,CD5,PGA5,ZP1,CPSF7,SYT7
chr11-81750001-81800000	126187	None	MIR4300
chr11-83350001-83400000	150710	DLG2	DLG2,ANKRD42,PCF11,CCDC90B
chr11-83400001-83450000	154176	DLG2	DLG2,ANKRD42,CCDC90B
chr11-85350001-85400000	123985	CREBZF,TMEM126A,CCDC89,CREBZF_DUP_01	TMEM126B_DUP_01,CCDC83,CREBZF,TMEM126A,DLG2,CCDC89,CREBZF_DUP_01,PICALM,SYTL2,TMEM126B
chr11-113450001-113500000	126960	None	MIR4301,CLDN25,TMPRSS5,ANKK1,ZW10,LOC100288346,DRD2,USP28,HTR3B,TTC12,ZBTB16,HTR3A,NCAM1
chr11-126500001-126550000	159178	KIRREL3	FLJ39051,FAM118B,RPUSD4,ST3GAL4,DCPS,SRPR,MIR3167,FOXRED1,FOXRED1_DUP_01,TIRAP,KIRREL3
chr11-131700001-131750000	126012	NTM	NTM
chr12-6000001-6050000	166879	ANO2	SCNN1A,NTF3,TNFRSF1A,VWF,CD9,ANO2,LOC678655,LTBR,PLEKHG6
chr12-8750001-8800000	161947	MFAP5,AICDA	FAM66C,LOC144571,FAM90A1,CLEC4A,CLEC4D,MFAP5,CLEC4E,RIMKLB,A2M,CLEC6A,A2ML1,C12orf33,NECAP1_DUP_01,LOC389634,KLRG1,PHC1,ZNF705A,M6PR,NECAP1,POU5F1P3,LOC653113,AICDA
chr12-48150001-48200000	180293	RAPGEF3,SLC48A1,HDAC7	VDR,PFKM,ASB8,RPAP3,C12orf68,TMEM106C,RAPGEF3,SLC48A1,ENDOU,OR10AD1,COL2A1,SENP1,HDAC7
chr13-47950001-48000000	118546	None	HTR2A
chr13-68100001-68150000	171517	None	PCDH9
chr13-83300001-83350000	126006	None	None
chr13-83350001-83400000	161425	None	None
chr13-90650001-90700000	115461	None	MIR622
chr13-105750001-105800000	171688	None	DAOA
chr13-109200001-109250000	105820	MYO16	LIG4,MYO16,ABHD13,TNFSF13B
chr14-54950001-55000000	105717	CGRRF1,GMFB	CDKN3,SOCS4,SAMD4A,GCH1,CNIH,WDHD1,CGRRF1,MIR4308,GMFB
chr14-55600001-55650000	128345	LGALS3,DLGAP5,LGALS3_DUP_01	SOCS4,TBPL2,FBXO34,LGALS3,SAMD4A,GCH1,C14orf33,WDHD1,KTN1,MAPK1IP1L,ATG14,DLGAP5,MIR4308,LGALS3_DUP_01
chr14-55850001-55900000	262482	TBPL2,ATG14	RPL13AP3,SOCS4,TBPL2,FBXO34,LGALS3,GCH1,C14orf33,WDHD1,KTN1,MAPK1IP1L,ATG14,DLGAP5,C14orf34,LGALS3_DUP_01
chr14-56050001-56100000	152524	KTN1	RPL13AP3,TBPL2,FBXO34,LGALS3,C14orf33,KTN1,ATG14,DLGAP5,PELI2,C14orf34,LGALS3_DUP_01
chr14-56250001-56300000	106516	C14orf34	RPL13AP3,TBPL2,FBXO34,C14orf33,KTN1,ATG14,PELI2,C14orf34
chr14-58100001-58150000	210627	SLC35F4	C14orf37,C14orf105,MUDENG,EXOC5,SLC35F4,NAA30,MUDENG_DUP_01
chr14-58150001-58200000	107019	SLC35F4	C14orf37,C14orf105,ACTR10,MUDENG,EXOC5,SLC35F4,NAA30,MUDENG_DUP_01
chr14-78850001-78900000	141904	NRXN3	ADCK1,NRXN3
chr14-79300001-79350000	140672	NRXN3	NRXN3
chr14-102500001-102550000	108135	DYNC1H1,HSP90AA1	DYNC1H1,ANKRD9,MIR4309,WDR20,DIO3,PPP2R5C,HSP90AA1,ZNF839,RAGE,MIR1247,DIO3OS,WDR20_DUP_01,NCRNA00239,TECPR2,CINP
chr14-104850001-104900000	108972	None	C14orf2,ASPG,INF2,MIR203,PLD4,KIF26A,ADSSL1,SIVA1,AKT1,TMEM179,ZBTB42,C14orf180,TDRD9,MGC23270,KIAA0284
chr15-45250001-45300000	109400	C15orf43	C15orf48,DUOXA1,SLC28A2,SPG11,EIF3J,TRIM69,LOC145663,C15orf43,SPATA5L1,SORD,MIR147B,DUOXA2,SHF,SPATA5L1_DUP_01,SORD_DUP_01,DUOX2,DUOX1,LOC645212,PATL2,SLC30A4,CTDSPL2,GATM,B2M
chr15-50600001-50650000	106807	LOC100129387,FLJ10038,GABPB1	SPPL2A,HDC,ATP8B4,LOC100129387,SLC27A2,USP50,FLJ10038,USP8,GABPB1,TRPM7
chr15-62750001-62800000	105387	None	TLN2,MGC15885,C2CD4B,VPS13C,C2CD4A,MIR190
chr15-66150001-66200000	163454	MEGF11,RAB11A	DPP8,MIR4311,C15orf44,MAP2K1,TIPIN,MEGF11,SCARNA14,IGDCC4,RAB11A,PTPLAD1,DENND4A,DIS3L,IGDCC3,SLC24A1
chr15-86100001-86150000	142647	AKAP13	MIR1276,AKAP13,PDE8A,KLHL25
chr15-86150001-86200000	111881	AKAP13	MIR1276,AKAP13,PDE8A,AGBL1,KLHL25
chr15-93450001-93500000	158062	CHD2	ST8SIA2,LOC100507217,C15orf32,CHD2,FAM174B,RGMA,ASB9P1,LOC100144604,MIR3175
chr15-93500001-93550000	141683	CHD2	ST8SIA2,LOC100507217,C15orf32,CHD2,FAM174B,RGMA,ASB9P1,LOC100144604,MIR3175
chr15-101150001-101200000	205234	ASB7	ASB7,LASS3,FLJ42289,ADAMTS17,LRRK1,ALDH1A3,LINS
chr16-85200001-85250000	123240	None	C16orf74,GINS2,KIAA0182,FAM92B,KIAA0513,USP10,LOC400548,CRISPLD2,ZDHHC7
chr17-9650001-9700000	107917	DHRS7C	STX8,GAS7,RCVRN,STX8_DUP_01,DHRS7C,WDR16,USP43,GLP2R
chr17-54650001-54700000	104109	NOG	SCPEP1,C17orf67,ANKFN1,DGKE,MTVR2,NOG,RNF126P1,COIL,AKAP1,TRIM25
chr18-13300001-13350000	189064	C18orf1	RNMT,PTPN2,C18orf19,SEH1L,C18orf1,CEP192,MC5R
chr18-13350001-13400000	108574	C18orf1	RNMT,PTPN2,C18orf19,SEH1L,C18orf1,CEP192,MC2R,MC5R
chr18-35700001-35750000	146663	None	MIR4318
chr18-35750001-35800000	163487	None	None
chr18-35800001-35850000	159495	None	None
chr18-36750001-36800000	184541	LOC647946	LOC647946
chr18-36800001-36850000	125187	LOC647946	LOC647946
chr18-36850001-36900000	186539	LOC647946	LOC647946
chr18-47600001-47650000	180563	MYO5B	LIPG,SCARNA17,CCDC11,CXXC1,MIR4320,SKA1,MYO5B,ACAA2,MAPK4,MBD1
chr18-47650001-47700000	149271	MIR4320,MYO5B	SCARNA17,CCDC11,CXXC1,MIR4320,SKA1,MYO5B,ACAA2,MAPK4,MBD1
chr18-50500001-50550000	194098	DCC	DCC
chr18-50800001-50850000	172130	DCC	DCC
chr18-50850001-50900000	143896	DCC	DCC
chr18-50950001-51000000	198019	DCC	DCC
chr18-51000001-51050000	135993	DCC	DCC
chr19-28950001-29000000	141977	None	LOC148145
chr20-47200001-47250000	142948	PREX1	ARFGEF2,PREX1,LOC284749,CSE1L,STAU1
chr21-27000001-27050000	140496	JAM2	APP,ATP5J,NCRNA00158,MIR155HG,C21orf71,JAM2,GABPA,MRPL39
chr21-33400001-33450000	121237	None	SCAF4,URB1,MIS18A,TCP10L,NCRNA00159,TIAM1,HUNK,SOD1,SNORA80,C21orf63,MRAP,C21orf119
chr22-30100001-30150000	141267	ZMAT5,CABP7	RFPL1-AS1,HORMAD2,GAS2L1,NIPSNAP1,RHBDD3,NEFH,UQCR10,THOC5,RFPL1,SNORD125,RASL10A,NF2,ZMAT5,LIF,EMID1,EWSR1,MTMR3,CABP7,AP1B1,ASCC2
chr22-47000001-47050000	123495	GRAMD4	CN5H6.4,GRAMD4,CERK,TRMU,PKDREJ,PPARA,TTC38,MIRLET7B,GTSE1,CELSR1,TBC1D22A,C22orf40
chr1-3350001-3400000	117556	PRDM16,ARHGEF16	MIR551A,ACTRT2,PRDM16,MEGF6,MIR4251,DFFB,C1orf174,TP73-AS1,LOC388588,LOC100133612,LRRC47,TP73,CEP104,FLJ42875,ARHGEF16,CCDC27,TPRG1L,WRAP73
chr1-15150001-15200000	137350	KAZN	C1orf126,KAZN,FHAD1,TMEM51
chr1-22600001-22650000	105258	None	ZBTB40,HSPG2,C1QA,EPHA8,CDC42,USP48,CELA3A,C1QB,LDLRAD2,EPHB2,CELA3B,WNT4,HSPC157,C1QC
chr1-41300001-41350000	122561	KCNQ4,CITED4	ZNF642,LOC100507178,MIR30C1,DEM1,SMAP2,SLFNL1,ZNF643,ZNF684,NFYC,MIR30E,SCMH1,RIMS3,CTPS,LOC100130557,KCNQ4,CITED4
chr1-45200001-45250000	105348	SNORD46,RPS8,BEST4,SNORD38B,SNORD38A,KIF2C,SNORD55	C1orf228,ZSWIM5,SNORD46,RNF220,ERI3,EIF2B3,UROD,RPS8,BEST4,BTBD19,PTCH2,TCTEX1D4,HECTD3,TMEM53,SNORD38B,PLK3,UROD_DUP_01,SNORD38A,SNORD55,KIF2C
chr1-61700001-61750000	106939	NFIA	INADL,TM2D1,NFIA
chr1-79300001-79350000	198753	None	IFI44L,ELTD1,IFI44,PTGFR,MGC27382
chr1-89150001-89200000	241856	PKN2	GBP7,GTF2B,GBP2,GBP3,GBP1,GBP4,RBMXL1,PKN2
chr1-89200001-89250000	262590	PKN2	GBP7,GTF2B,GBP2,GBP3,GBP1,GBP4,GBP5,RBMXL1,PKN2
chr1-89250001-89300000	218065	PKN2	GBP7,GTF2B,GBP2,GBP3,GBP1,GBP4,GBP5,RBMXL1,PKN2
chr1-89300001-89350000	171923	GTF2B,PKN2	GBP7,GTF2B,GBP2,GBP3,GBP1,GBP4,GBP6,GBP5,RBMXL1,PKN2
chr1-95350001-95400000	111830	LOC729970,CNN3,SLC44A3	LOC729970,ABCD3,RWDD3,ALG14,F3,CNN3,TMEM56-RWDD3,SLC44A3
chr1-97900001-97950000	148521	DPYD	DPYD
chr1-98050001-98100000	213299	DPYD	MIR137,DPYD
chr1-98100001-98150000	123031	DPYD	MIR137,DPYD
chr1-98150001-98200000	133438	DPYD	MIR137,DPYD
chr1-162400001-162450000	104629	None	C1orf111,C1orf110,DDR2,C1orf226,ATF6,MIR556,SH2D1B,UAP1,UHMK1,OLFML2B,NOS1AP,HSD17B7
chr1-165900001-165950000	104245	None	MGST3,LOC440700,RXRG_DUP_01,LRRC52,RXRG,LOC400794,TMCO1,ALDH9A1,UCK2,MIR921,FAM78B,MIR3658
chr1-167900001-167950000	168672	BRP44,BRP44_DUP_01,DCAF6	MIR557,BRP44,ANKRD36BP1,TIPRL,CREG1,SFT2D2,RCSD1,LOC100505918,TBX19,MPZL1,CD247,GPR161,ADCY10,BRP44_DUP_01,DCAF6
chr1-167950001-168000000	142062	DCAF6	MIR557,BRP44,ANKRD36BP1,TIPRL,CREG1,SFT2D2,RCSD1,LOC100505918,TBX19,MPZL1,CD247,GPR161,ADCY10,BRP44_DUP_01,DCAF6
chr1-169950001-170000000	146718	KIFAP3	MIR3119-1,SELL,C1orf112,METTL11B,MIR3119-2,SELL_DUP_01,LOC284688,SELE,SLC19A2,SCYL3,SELP,METTL18,F5,KIFAP3
chr1-186200001-186250000	231869	MIR548F1	MIR548F1,TPR,C1orf27,OCLM,PDC,HMCN1,PRG4,PTGS2
chr1-186250001-186300000	110766	MIR548F1,TPR,PRG4	MIR548F1,TPR,C1orf27,OCLM,PDC,PLA2G4A,HMCN1,PRG4,PTGS2
chr1-186300001-186350000	148522	MIR548F1,TPR,C1orf27	MIR548F1,TPR,C1orf27,OCLM,PDC,PLA2G4A,HMCN1,PRG4,PTGS2
chr1-186350001-186400000	122969	MIR548F1,C1orf27,OCLM	MIR548F1,TPR,C1orf27,OCLM,PDC,PLA2G4A,HMCN1,PRG4,PTGS2
chr1-186450001-186500000	115973	None	MIR548F1,TPR,C1orf27,OCLM,PDC,PLA2G4A,HMCN1,PRG4,PTGS2
chr1-186500001-186550000	154197	None	MIR548F1,TPR,C1orf27,OCLM,PDC,PLA2G4A,HMCN1,PRG4,PTGS2
chr1-188700001-188750000	168735	None	None
chr1-192950001-193000000	143734	UCHL5_DUP_01,UCHL5	CDC73,TROVE2_DUP_01,UCHL5_DUP_01,UCHL5,RGS2,RGS1,GLRX2,B3GALT2,TROVE2,MIR1278,RGS13
chr1-193800001-193850000	144468	None	None
chr1-195050001-195100000	145372	None	None
chr1-196350001-196400000	194659	KCNT2	CFHR3,CFHR4,CFH,KCNT2,CFHR1
chr1-196400001-196450000	124711	KCNT2	CFHR2,CFHR3,CFHR5,CFHR4,CFH,KCNT2,CFHR1
chr1-196500001-196550000	163702	KCNT2	CFHR2,CFHR3,CFHR5,CFHR4,F13B,CFH,KCNT2,CFHR1
chr1-196600001-196650000	193478	CFH	ZBTB41,CFHR2,CFHR3,ASPM,CFHR5,CFHR4,F13B,CFH,KCNT2,CFHR1
chr1-196650001-196700000	174455	CFH	ZBTB41,CFHR2,CFHR3,ASPM,CFHR5,CFHR4,F13B,CFH,KCNT2,CFHR1
chr1-201550001-201600000	149861	None	ELF3,SHISA4_DUP_01,TIMM17A,LAD1,TNNI1,TMEM9,PKP1,MIR1231,IGFN1,PHLDA3,RNPEP,RPS10P7,TNNT2,IPO9,NAV1,LMOD1,GPR37L1,CACNA1S,CSRP1,SHISA4
chr1-207800001-207850000	223073	CR1,CR1L	LOC148696,MIR29C,MIR29B2,CD34,C4BPA,CR1,PLXNA2,CD46,CD55,CR2,CR1L
chr1-207850001-207900000	153422	CR1L	LOC148696,MIR29C,MIR29B2,CD34,CR1,PLXNA2,CD46,CD55,CR2,CR1L
chr1-209350001-209400000	107018	None	G0S2,MIR205,LAMB3,LOC642587,MIR4260,CAMK1G,HSD11B1
chr1-228950001-229000000	207963	None	HIST3H2BB,RNF187,HIST3H3,OBSCN,RAB4A,HIST3H2A,DUSP5P,C1orf96,TRIM17,RHOU,TRIM11
chr1-229950001-230000000	138603	None	URB2,NUP133,GALNT2,ACTA1,PGBD5,TAF5L,C1orf96,ABCB10
chr1-230000001-230050000	155745	None	URB2,NUP133,GALNT2,ACTA1,PGBD5,TAF5L,ABCB10
chr1-232550001-232600000	123453	SIPA1L2	SIPA1L2,DISC1,TSNAX-DISC1,KIAA1383,NTPCR
chr1-234300001-234350000	143756	SLC35F3	TARBP1,NCRNA00184,IRF2BP2,SLC35F3,C1orf31,KCNK1
chr1-234950001-235000000	128114	None	TARBP1,NCRNA00184,ARID4B,RBM34,RBM34_DUP_01,IRF2BP2,GGPS1,TOMM20,SLC35F3,GGPS1_DUP_01,SNORA14B,C1orf31
chr2-1850001-1900000	122226	MYT1L	TPO,MYT1L,LOC730811,PXDN,SNTG2
chr2-38300001-38350000	133094	CYP1B1	CYP1B1,CDC42EP3,HNRPLL,ATL2_DUP_01,ATL2,FAM82A1,CYP1B1-AS1
chr2-42200001-42250000	183988	None	PKDCC,COX7A2L,EML4,KCNG3,LOC388942
chr2-43200001-43250000	198023	None	LOC100129726,HAAO,ZFP36L2,MTA3,KCNG3,THADA,OXER1
chr2-75400001-75450000	131489	TACR1	POLE4,SEMA4F,HK2,C2orf3,MRPL19,TACR1,FAM176A
chr2-80650001-80700000	123673	CTNNA2	LRRTM1,CTNNA2
chr2-82200001-82250000	264594	None	None
chr2-82650001-82700000	144313	None	LOC1720
chr2-82700001-82750000	241824	None	LOC1720
chr2-106450001-106500000	127992	NCK2	UXS1,C2orf49,C2orf40,NCK2,FHL2
chr2-125400001-125450000	170659	CNTNAP5	CNTNAP5
chr2-125900001-125950000	133254	None	CNTNAP5
chr2-179200001-179250000	117473	MIR548N,OSBPL6	TTN,MIR548N,CCDC141,PLEKHA3,OSBPL6,DFNB59,PDE11A,LOC100506866,PRKRA,FKBP7,RBM45
chr2-195100001-195150000	134553	None	None
chr2-197450001-197500000	206065	HECW2	CCDC150,HECW2,LOC100130452,GTF3C3,PGAP1,ANKRD44,STK17B,C2orf66
chr2-197500001-197550000	133657	CCDC150	CCDC150,HECW2,LOC100130452,GTF3C3,PGAP1,ANKRD44,STK17B,C2orf66
chr2-197550001-197600000	135998	CCDC150,LOC100130452	CCDC150,HECW2,LOC100130452,GTF3C3,PGAP1,ANKRD44,C2orf66
chr2-208900001-208950000	179489	None	C2orf80,CRYGC,CCNYL1,CRYGA,PLEKHM3,CRYGB,PIKFYVE,FZD5,IDH1,CRYGD,METTL21A,PTH2R,CREB1
chr2-210700001-210750000	249049	UNC80	ACADL,RPE,UNC80,MYL1,C2orf67,MAP2
chr2-212650001-212700000	125864	ERBB4	ERBB4
chr2-212750001-212800000	274393	ERBB4	ERBB4,MIR548F2
chr2-215950001-216000000	116528	ABCA12	FN1,LOC646324,BARD1,ATIC,ABCA12
chr2-224900001-224950000	124638	SERPINE2	SERPINE2,MRPL44,CUL3,WDFY1,AP1S3,FAM124B,SCG2
chr2-225100001-225150000	107107	None	SERPINE2,MRPL44,CUL3,WDFY1,DOCK10,AP1S3,FAM124B
chr2-228050001-228100000	156288	COL4A3	COL4A4,TM4SF20,MFF,RHBDD1,SLC19A3,IRS1,C2orf83,COL4A3,AGFG1
chr2-230550001-230600000	167517	DNER	SP140,DNER,SP110,SLC16A14,FBXO36,PID1,TRIP12
chr3-300001-350000	114165	CHL1	CHL1
chr3-63750001-63800000	134334	None	PRICKLE2,SYNPR,ATXN7,LOC100507062,C3orf49,LOC100287879,PSMD6,SNTN,THOC7
chr3-86400001-86450000	164092	None	CADM2
chr3-153100001-153150000	171285	None	C3orf79,RAP2B
chr3-153150001-153200000	141074	None	C3orf79,RAP2B
chr3-166100001-166150000	164665	None	None
chr3-174900001-174950000	121061	NAALADL2	NAALADL2
chr3-181100001-181150000	106662	None	SOX2,DNAJC19_DUP_01,SOX2OT,FXR1,DNAJC19
chr3-181150001-181200000	122828	None	SOX2,DNAJC19_DUP_01,SOX2OT,FXR1,DNAJC19
chr3-193300001-193350000	165666	OPA1	LOC647323,ATP13A5,HRASLS,ATP13A4,LOC100128023,MGC2889,OPA1
chr3-193350001-193400000	118586	OPA1	LOC647323,ATP13A5,HRASLS,HES1,ATP13A4,LOC100128023,MGC2889,OPA1
chr4-1850001-1900000	189291	WHSC1,LETM1	TMEM129,WHSC1,FGFR3,KIAA1530,SLBP,SCARNA22,MXD4,LETM1,NAT8L,FAM53A,ZFYVE28,WHSC2,CRIPAK,HAUS3,C4orf48,TACC3,MIR943
chr4-1900001-1950000	173662	WHSC1	TMEM129,WHSC1,FGFR3,SLBP,SCARNA22,MXD4,LETM1,NAT8L,FAM53A,ZFYVE28,WHSC2,HAUS3,LOC402160,C4orf48,TACC3,MIR943
chr4-4650001-4700000	176575	LOC100507266	CYTL1,STX18,STK32B,LYAR,OTOP1,TMEM128,ZBTB49,LOC100507266,MSX1,D4S234E
chr4-6350001-6400000	114135	PPP2R2C	KIAA0232,MRFAP1,CNO,LOC93622,PPP2R2C,JAKMIP1,CRMP1,LOC285484,WFS1,MAN2B2,MRFAP1L1,S100P
chr4-7200001-7250000	155894	SORCS2	KIAA0232,CNO,PSAPL1,TADA2B,GRPEL1,CCDC96,MIR4274,SORCS2,TBC1D14,FLJ36777,LOC100129931,MRFAP1L1
chr4-11350001-11400000	144340	HS3ST1,MIR572	HS3ST1,MIR572
chr4-16850001-16900000	134670	LDB2	LDB2
chr4-25750001-25800000	113885	SEL1L3	ANAPC4,SLC34A2,C4orf52,PI4K2B,SEL1L3,ZCCHC4
chr4-27750001-27800000	131316	None	None
chr4-40600001-40650000	114565	RBM47	APBB2,CHRNA9,RBM47,RHOH,NSUN7,N4BP2
chr4-65600001-65650000	198764	None	LOC401134,TECRL
chr4-65650001-65700000	147445	None	EPHA5,LOC401134,TECRL
chr4-65700001-65750000	113856	None	EPHA5,LOC401134,TECRL
chr4-84150001-84200000	215867	COQ2	THAP9,LOC100499177,SEC31A,SCD5,PLAC8,MIR575,FAM175A,LIN54,COPS4,HPSE,COQ2,HELQ,MRPS18C,AGPAT9
chr4-98000001-98050000	163789	None	C4orf37
chr4-101450001-101500000	133294	None	PPP3CA,DDIT4L,EMCN
chr4-111550001-111600000	159446	PITX2	ELOVL6,PITX2,ENPEP
chr4-135700001-135750000	122786	None	None
chr4-158700001-158750000	108097	None	GRIA2,TMEM144,FAM198B,LOC340017
chr4-168150001-168200000	186146	SPOCK3	SPOCK3
chr4-188550001-188600000	144490	None	TRIML1,TRIML2,ZFP42
chr4-188650001-188700000	208938	None	TRIML1,TRIML2,ZFP42
chr5-6350001-6400000	224817	MED10	NSUN2,SRD5A1,FLJ33360,NSUN2_DUP_01,UBE2QL1,LOC255167,PAPD7,MIR4278,MED10
chr5-34000001-34050000	127535	C1QTNF3-AMACR,AMACR,C1QTNF3	C1QTNF3-AMACR,SLC45A2,RXFP3,AMACR,ADAMTS12,C1QTNF3
chr5-86650001-86700000	125384	CCNH,RASA1	MIR4280,CCNH,RASA1
chr5-86850001-86900000	168854	None	MIR4280,CCNH,RASA1
chr5-89250001-89300000	125264	None	CETN3,MIR3660,POLR3G,MBLAC2
chr5-95150001-95200000	166794	GLRX,C5orf27	ELL2,SPATA9,RHOBTB3,GLRX,TTC37,RFESD,ARSK,FAM81B,GPR150,MIR583,C5orf27
chr5-99150001-99200000	212329	None	None
chr5-105850001-105900000	163392	None	None
chr5-106750001-106800000	176206	EFNA5	EFNA5,FBXL17
chr5-121450001-121500000	122829	LOC728460,ZNF474	FTMT,LOC728460,LOX,ZNF474,SNCAIP,SRFBP1
chr5-124250001-124300000	111086	None	ZNF608
chr5-129350001-129400000	198397	CHSY3	ADAMTS19,CHSY3
chr5-134000001-134050000	147982	SEC24A	SAR1B,CATSPER3,MIR3661,TXNDC15,SEC24A,CAMLG,CDKL3,SKP1,DDX46,C5orf24,PPP2CA,UBE2B,CDKN2AIPNL,PHF15,PITX1,PCBD2
chr5-143800001-143850000	151999	KCTD16	KCTD16,YIPF5
chr5-143850001-143900000	174940	KCTD16	KCTD16,YIPF5
chr5-170950001-171000000	129019	None	RANBP17,STK10,MIR3912,TLX3,FBXW11,FGF18,NPM1
chr5-174100001-174150000	127566	None	MSX2
chr6-4000001-4050000	129006	PRPF4B	ECI2,FAM50B,ECI2_DUP_01,PRPF4B,C6orf201,C6orf145,C6orf146
chr6-20300001-20350000	155649	None	E2F3,CDKAL1,MBOAT1,ID4
chr6-25100001-25150000	133523	CMAHP	CMAHP,C6orf62,LRRC16A,TDP2,FAM65B,KIAA0319,GMNN,ACOT13
chr6-32850001-32900000	239617	LOC100294145_DUP_07	HLA-DPB2_DUP_06,PFDN6_DUP_04,WDR46_DUP_04,HLA-DRB6_DUP_01,RXRB_DUP_05,HLA-DQB1_DUP_02,BTNL2_DUP_07,PHF1_DUP_03,TAP1_DUP_07,SLC39A7_DUP_05,HLA-DOB_DUP_05,DAXX_DUP_08,HLA-DOA_DUP_06,RGL2_DUP_09,B3GALT4_DUP_04,CUTA_DUP_01,DAXX_DUP_09,BRD2_DUP_12,PSMB9_DUP_07,PSMB8_DUP_07,TAP2_DUP_07,BRD2_DUP_13,HLA-DRB5,COL11A2_DUP_06,PHF1_DUP_02,LOC100294145_DUP_07,HLA-DPA1_DUP_07,HLA-DQA2_DUP_07,HLA-DPB1_DUP_07,MI…
chr6-35300001-35350000	169384	PPARD	FKBP5,PPARD,ANKS1A,ZNF76,TAF11,TCP11,LOC285847,FANCE,SCUBE3,C6orf127,CLPS,RPL10A,C6orf81,UHRF1BP1,TEAD3,LHFPL5,SRPK1,SRPK1_DUP_01,TULP1,DEF6,C6orf126
chr6-35350001-35400000	153569	PPARD	FKBP5,PPARD,ANKS1A,ZNF76,TAF11,TCP11,LOC285847,FANCE,SCUBE3,C6orf127,CLPS,RPL10A,C6orf81,TEAD3,LHFPL5,SRPK1,SRPK1_DUP_01,TULP1,DEF6,C6orf126
chr6-35400001-35450000	157540	FANCE,RPL10A,TEAD3	FKBP5,PPARD,ANKS1A,ZNF76,TCP11,LOC285847,FANCE,SCUBE3,C6orf127,CLPS,RPL10A,SLC26A8,C6orf81,TEAD3,LHFPL5,SRPK1,SRPK1_DUP_01,TULP1,DEF6,C6orf126
chr6-42450001-42500000	107526	None	PEX6,TRERF1,KLHDC3,C6orf132,RPL7L1,C6orf226,GUCA1B,PTCRA,CNPY3,PRPH2,ATP6V0CP3,UBR2,PPP2R5D,GUCA1A,TAF8,MEA1,CCND3,TBCC,RRP36,GNMT,KIAA0240,MRPS10
chr6-42600001-42650000	191645	UBR2	PEX6,MRPL2,PTK7,TRERF1,KLHDC3,C6orf132,RPL7L1,C6orf226,GUCA1B,PTCRA,CNPY3,PRPH2,ATP6V0CP3,UBR2,PPP2R5D,KLC4,GUCA1A,CUL9,MEA1,CUL7,SRF,TBCC,RRP36,GNMT,KIAA0240,MRPS10
chr6-58450001-58500000	152970	None	GUSBP4
chr6-90450001-90500000	104544	MDN1	CASP8AP2,GJA10,ANKRD6,RRAGD,LYRM2_DUP_01,UBE2J1,MDN1,BACH2,LYRM2,GABRR2
chr6-94050001-94100000	112298	EPHA7	EPHA7,TSG1
chr6-94100001-94150000	113090	EPHA7	EPHA7,TSG1
chr6-127500001-127550000	126861	RSPO3	THEMIS,RSPO3,ECHDC1,C6orf58,RNF146,C6orf174
chr6-130100001-130150000	118140	None	L3MBTL3,C6orf191,LAMA2,ARHGAP18,SAMD3
chr6-140200001-140250000	146134	None	MIR3668,LOC645434
chr7-2050001-2100000	144650	MAD1L1	IQCE,FTSJ2,BRAT1,LFNG,TFAMP1,EIF3B,ELFN1,MAD1L1,MAFK,KIAA1908,SNX8,NUDT1,TMEM184A,PSMG3,CHST12
chr7-10300001-10350000	148459	None	None
chr7-19300001-19350000	183089	None	HDAC9,TWIST1,FERD3L,MIR3146,TWISTNB,TMEM196
chr7-35350001-35400000	192038	None	DPY19L1,TBX20,NPSR1,HERPUD2,AAA1,DPY19L2P1,SEPT7
chr7-43350001-43400000	204009	HECW1	LOC100506895,PSMA2,BLVRA,STK17A,MRPL32,MIR3943,HECW1,C7orf44,C7orf25
chr7-43600001-43650000	180473	STK17A,HECW1	LOC100506895,DBNL,FLJ35390,POLR2J4,SPDYE1,BLVRA,RASA4P,STK17A,URGCP-MRPS24,MIR3943,HECW1,AEBP1,C7orf44,POLM,PGAM2,UBE2D4
chr7-43650001-43700000	303928	STK17A,C7orf44	LOC100506895,DBNL,GCK,FLJ35390,POLR2J4,MYL7,SPDYE1,BLVRA,POLD2,RASA4P,STK17A,URGCP-MRPS24,MIR3943,HECW1,AEBP1,C7orf44,POLM,PGAM2,UBE2D4
chr7-43700001-43750000	174216	C7orf44	LOC100506895,DBNL,GCK,FLJ35390,POLR2J4,YKT6,MYL7,SPDYE1,BLVRA,POLD2,RASA4P,STK17A,URGCP-MRPS24,HECW1,AEBP1,C7orf44,POLM,PGAM2,UBE2D4
chr7-48600001-48650000	117394	ABCA13	C7orf57,CDC14C,UPP1,ABCA13
chr7-51100001-51150000	107708	COBL	COBL,GRB10,LOC100129427,DDC
chr7-53050001-53100000	187173	None	POM121L12
chr7-101050001-101100000	183447	EMID2	MOGAT3,RABL5,MUC17,AP1S1,CLDN15,FIS1,TRIM56,EMID2,SERPINE1,VGF,C7orf52,PLOD3,MYL10,ZNHIT1,MUC12,CUX1
chr7-102000001-102050000	143664	PRKRIP1	ORAI2,POLR2J,SPDYE2L_DUP_01,POLR2J3,FAM185A,MIR4285,FBXL13,PRKRIP1,RASA4,SPDYE6,POLR2J2,FAM185A_DUP_01,LRWD1,SH2B2,SPDYE2L,ALKBH4,CUX1
chr7-143800001-143850000	118099	OR2A2,OR2A14	OR6B1,OR2A42,ARHGEF35,OR2A12,FAM115C,OR2A9P_DUP_01,CTAGE4,OR2A9P,TPK1,OR2F2,OR2A2,OR2A42_DUP_01,OR2A7,OR2A14,ARHGEF5,CTAGE6P,LOC728377,CTAGE4_DUP_01,OR2A5,LOC154761,NOBOX,OR2F1,OR2A25,FAM115A
chr8-29550001-29600000	188972	C8orf75	TMEM66,KIF13B,MBOAT4,C8orf75,MIR3148,DUSP4,LEPROTL1,DCTN6,LOC286135
chr8-37400001-37450000	119668	None	LOC728024,EIF4EBP1,ADRB3,GOT1L1,ZNF703,PROSC,RAB11FIP1,GPR124,BRF2,ERLIN2
chr8-38450001-38500000	187331	RNF5P1_DUP_07	ADAM32,HTRA4,LSM1,ADAM9_DUP_01,FGFR1,STAR,LETM2,BAG4,ASH2L,WHSC1L1,DDHD2,ADAM9,C8orf86,PPAPDC1B,RNF5P1_DUP_07,TACC1,TM2D2,PLEKHA2
chr8-74200001-74250000	121732	RDH10,RPL7	C8orf84,LOC100130301,KCNB2,STAU2,TERF1,UBE2W,RDH10,RPL7
chr8-91600001-91650000	202029	TMEM64	LOC100127983,LRRC69,NECAB1,TMEM55A,TMEM64,OTUD6B
chr8-96350001-96400000	133755	LOC100616530	PLEKHF2,INTS8,MIR3150B,MIR3150A,C8orf38,TP53INP1,LOC100616530,CCNE2,C8orf37
chr8-98200001-98250000	190432	None	MTDH,PGCP,TSPYL5
chr8-103050001-103100000	164869	NCALD	NCALD,GRHL2,UBR5,RRM2B,ODF1
chr8-105250001-105300000	142778	RIMS2	DPYS,RIMS2,LRP12,TM7SF4
chr9-2150001-2200000	144679	SMARCA2	FLJ35024,SMARCA2,VLDLR
chr9-10150001-10200000	154899	PTPRD	PTPRD
chr9-27250001-27300000	194724	NCRNA00032,C9orf11	IFT74,PLAA,TEK,IFNK,MOBKL2B,C9orf82,C9orf72,NCRNA00032,LRRC19,C9orf11
chr9-27300001-27350000	117208	MOBKL2B	IFT74,PLAA,TEK,IFNK,MOBKL2B,C9orf82,C9orf72,NCRNA00032,LRRC19,C9orf11
chr9-89500001-89550000	113341	None	GAS1,LOC494127,LOC440173,C9orf170
chr9-110950001-111000000	194734	None	None
chr9-116550001-116600000	147415	None	ORM1,AMBP,POLE3,HDHD3,ALAD,MIR455,KIF12,PRPF4,POLE3_DUP_01,WDR31,AKNA,RGS3,RNF183,ORM2,COL27A1,BSPRY,C9orf43,ZNF618
chr9-137800001-137850000	179149	FCN1	COL5A1,RXRA,MIR3689B,FCN2,FCN1,OLFM1,MIR3689A
chr10-12450001-12500000	148891	CAMK1D	CDC123,CAMK1D,CCDC3,UPF2,LOC283070,SEC61A2,NUDT5,DHTKD1,SEC61A2_DUP_01
chr10-31500001-31550000	145383	None	ZEB1,LOC220930,ZNF438_DUP_01,ZNF438
chr10-53400001-53450000	151557	PRKG1	MIR605,CSTF2T,PRKG1
chr10-97750001-97800000	105259	CC2D2B	TLL2,SORBS1,CC2D2B,ZNF518A,BLNK,DNTT,MIR3157,TM9SF3,ALDH18A1,TCTN3,OPALIN,C10orf131,ENTPD1,CCNJ
chr10-112700001-112750000	208172	SHOC2	RBM20,ADRA2A,RPL13AP6,SHOC2,LOC282997,BBIP1_DUP_01,SMC3,BBIP1,DUSP5,PDCD4
chr10-112750001-112800000	204554	SHOC2	RBM20,ADRA2A,RPL13AP6,SHOC2,LOC282997,BBIP1_DUP_01,SMC3,BBIP1,DUSP5,PDCD4
chr10-112800001-112850000	176930	ADRA2A	RBM20,ADRA2A,RPL13AP6,SHOC2,LOC282997,BBIP1_DUP_01,SMC3,BBIP1,PDCD4
chr10-117950001-118000000	110353	GFRA1	PNLIP,GFRA1,ATRNL1,PNLIPRP3,PNLIPRP2,C10orf82,C10orf96,PNLIPRP1,HSPA12A
chr10-127150001-127200000	108216	None	ZRANB1,C10orf122,LOC283038,BCCIP,MIR4296,FANK1,LOC100169752,C10orf137,FLJ37035,MMP21,UROS,CTBP2,DHX32
chr11-1450001-1500000	104596	BRSK2,MOB2	CTSD,MUC2,MRPL23,KRTAP5-4,TNNI2,AP2A2,KRTAP5-2,TOLLIP,LOC255512,SYT8,MUC6,KRTAP5-1,KRTAP5-3,LOC338651,BRSK2,FAM99B,LSP1,MOB2,DUSP8,KRTAP5-6,KRTAP5-5,MIR4298,TNNT3,FAM99A,IFITM10,MUC5B
chr11-13650001-13700000	311471	FAR1	FAR1,BTBD10,ARNTL,SPON1,PTH
chr11-13700001-13750000	147400	FAR1	FAR1,BTBD10,ARNTL,SPON1,PTH
chr11-17600001-17650000	117354	None	SAAL1,SERGEF,KCNC1,KCNJ11,MRGPRX3,ABCC8,NUCB2,TPH1,USH1C,PIK3C2A,B7H6,MYOD1,SAA3P
chr11-29400001-29450000	111223	None	None
chr11-39700001-39750000	176614	None	LRRC4C
chr11-40150001-40200000	148188	LRRC4C	LRRC4C
chr11-56600001-56650000	179281	None	OR5M11,OR5R1,OR5M8,OR9G4,OR5M3,OR9G9,OR8J1,OR5M1,OR5AK4P,OR5AK2,APLNR_DUP_01,P2RX3,OR5M10,SSRP1,APLNR,OR8U1,OR8K1,PRG3,OR5AP2,OR5AR1,OR5M9,LRRC55,TNKS1BP1
chr11-84650001-84700000	197492	DLG2	DLG2
chr11-84750001-84800000	182842	DLG2	DLG2
chr11-87950001-88000000	166243	None	RAB38,GRM5,CTSC
chr11-92100001-92150000	152708	FAT3	FAT3
chr11-92950001-93000000	132708	None	SNORA1,TAF1D,KIAA1731,FAT3,SNORA40,CCDC67,SNORA18,SNORA25,SNORA8,MTNR1B,SNORD6,SNORD5,SCARNA9,MIR1304,C11orf75,SLC36A4,SNORA32,C11orf54
chr11-95350001-95400000	158046	None	MTMR2_DUP_01,SESN3,MTMR2,MAML2,FAM76B,CEP57,ENDOD1
chr11-98200001-98250000	120368	None	None
chr11-98300001-98350000	165455	None	None
chr11-106450001-106500000	143455	None	GUCY1A2,AASDHPPT
chr11-114200001-114250000	191328	None	FAM55A,RBM7,FAM55B,REXO2,FAM55D,USP28,HTR3B,C11orf71,NNMT,ZBTB16,HTR3A
chr11-119950001-120000000	133838	TRIM29	OAF,PVRL1,POU2F3,TMEM136,ARHGEF12,TRIM29
chr11-123050001-123100000	114355	CLMP	CLMP,ZNF202,LOC341056,CRTAM,HSPA8,C11orf63,UBASH3B,BSX,SCN3B,GRAMD1B
chr12-9000001-9050000	161505	A2ML1	MIR1244-2,LOC144571,LOC642846,CLEC4D,PZP,MFAP5,CLEC4E,RIMKLB,LOC100499405,A2M,CLEC6A,A2ML1,C12orf33,LOC389634,KLRG1,PHC1,M6PR,AICDA
chr12-14100001-14150000	112355	GRIN2B	ATF7IP,GRIN2B
chr12-92950001-93000000	120657	None	CLLU1,CLLU1_DUP_01,PLEKHG7,BTG1,EEA1,CLLU1OS,C12orf74
chr12-113700001-113750000	121906	SLC24A6,TPCN1	SDSL,RPH3A,RASAL1,SDS,SLC24A6,C12orf52,IQCD,TPCN1,PLBD2,LHX5,OAS3,CCDC42B,DTX1,OAS2,DDX54,OAS1
chr12-127300001-127350000	187549	None	LOC100128554,LOC100507206,LOC387895,LOC440117
chr13-39400001-39450000	244806	FREM2	STOML3,C13orf23,FREM2,NHLRC3,UFM1,LHFP
chr13-51450001-51500000	116846	RNASEH2B	FAM124A,GUCY1B2,RNASEH2B,SERPINE3,INTS6,DLEU7
chr13-84050001-84100000	109589	None	SLITRK1
chr13-91850001-91900000	159472	None	LOC144776,MIR19A,GPC5
chr13-108150001-108200000	203687	FAM155A	FAM155A
chr13-109250001-109300000	145241	MYO16	LIG4,MYO16,ABHD13,TNFSF13B
chr13-109300001-109350000	117514	MYO16	LIG4,MYO16,ABHD13,TNFSF13B
chr14-35750001-35800000	208622	PSMA6	INSM2,NFKBIA,PPP2R3C,PSMA6,SRP54,BRMS1L,C14orf19,FAM177A1,BAZ1A,KIAA0391,RALGAPA1
chr14-42300001-42350000	122831	LRFN5	LRFN5
chr14-85200001-85250000	106926	None	None
chr14-97100001-97150000	121152	None	PAPOLA,C14orf129,AK7,BDKRB1,VRK1,ATG2B,BDKRB2
chr15-43750001-43800000	158973	TP53BP1	STRC,EPB42,MAP1A,FRMD5,SERINC4,C15orf63,TP53BP1,SERF2-C15ORF63,TUBGCP4,PPIP5K1,TGM7,MFAP1,CATSPER2P1,CKMT1A,CATSPER2,LOC728758,UBR1,CKMT1B,SERF2,LCMT2,ELL3,ZSCAN29,ADAL,PDIA3,WDR76,TGM5,TMEM62,MIR1282,CCNDBP1_DUP_01,CCNDBP1
chr15-63050001-63100000	134341	TLN2	TLN2,MGC15885,LACTB,RPS27L,TPM1,APH1B,RAB8B,MIR190
chr15-64000001-64050000	127471	HERC1	DAPK2,FAM96A,HERC1,PPIB,USP3,SNX22,CSNK1G1,SNX1,CA12,APH1B,RAB8B,LOC100130855,FBXL22
chr15-92600001-92650000	138338	SLCO3A1	ST8SIA2,C15orf32,LOC100144604,SLCO3A1
chr16-75850001-75900000	159540	None	KARS,CHST5,CNTNAP4,ADAT1,ADAT1_DUP_01,TMEM231,TERF2IP,CHST6,GABARAPL2,CFDP1,TMEM170A
chr17-10400001-10450000	154750	MYH1,MYH2	MYH8,MYH1,MYH2,SCO1,MYH4,GAS7,MYH3,LOC100289255,PIRT,TMEM220,MYH13,C17orf48
chr17-38600001-38650000	125309	IGFBP4,TNS4	CSF3_DUP_01,CSF3,CASC3,KRT39,RARA,KRT28,TOP2A,GSDMA,CCR7,KRT26,CDC6,MED24,LRRC3C,KRT23,RAPGEFL1,SNORD124,IGFBP4,KRT25,TNS4,KRT40,KRT27,KRT20,TMEM99,MSL1,SMARCE1,KRT222,GJD3,KRT10,NR1D1,PSMD3,WIPF2,KRT12,KRT24,THRA,KRTAP3-3
chr17-39400001-39450000	176366	KRTAP9-9,KRTAP9-4	KRTAP9-3,KRTAP4-4,KRT16,EIF1,KRTAP4-7,KRTAP1-1,KRT39,KRT37,KRT42P,KRT19,KRTAP4-1,KRT28,KRTAP9-9,KRTAP4-12,KRTAP2-2,KRT13,KRT26,KRT35,KRTAP16-1,KRTAP9-2,KRTAP3-1,GAST,KRT15,KRT33B,KRTAP1-5,KRT33A,KRTAP4-11,KRT23,KRT34,KRTAP2-4,KRT17,LOC730755,KRTAP9-1,KRT31,KRTAP1-3,KRTAP4-5,KRT25,KRTAP2-1,KRT40,KRTAP4-2,KRT27,KRT20,KRT32,KRTAP9-4,KRT38,KRT36,KRTAP17-1,KRTAP4-9,KRT14,TMEM99,KRT10,KRTAP4-8,HAP1,KRT…
chr17-43450001-43500000	169658	ARHGAP27_DUP_02	PLEKHM1_DUP_01,CCDC103,CRHR1_DUP_02,LOC100133991,MAPT_DUP_01,LOC100130148_DUP_01,HEXIM2,IMP5_DUP_01,DCAKD,LOC100128977_DUP_01,ARHGAP27_DUP_03,C17orf46,MIR4315-1_DUP_01,CRHR1_DUP_03,LRRC37A4_DUP_02,MAP3K14,PLCD3,ARHGAP27_DUP_02,C17orf69_DUP_01,NMT1,EFTUD2,FMNL1,HEXIM1,ACBD4,C1QL1,LOC644172_DUP_01,KIF18B,GFAP
chr18-36450001-36500000	116914	None	LOC647946
chr18-47550001-47600000	221731	MYO5B	LIPG,SCARNA17,CCDC11,CXXC1,MIR4320,SKA1,MYO5B,ACAA2,MAPK4,MBD1
chr18-50400001-50450000	206338	DCC	DCC
chr18-50550001-50600000	147611	DCC	DCC
chr18-54750001-54800000	108135	None	ST8SIA3,NARS,TXNL1,TXNL1_DUP_01,FECH,BOD1P,ONECUT2,WDR7
chr18-57550001-57600000	170720	PMAIP1	PMAIP1,CCBE1,MC4R
chr18-73000001-73050000	107927	TSHZ1	TSHZ1,ZADH2,ZNF407,C18orf62
chr19-13850001-13900000	168003	MRI1,C19orf53,CCDC130	CACNA1A,ZSWIM4,PODNL1,C19orf57,RLN3,MRI1,ASF1B,PALM3,SAMD1,IL27RA,LPHN1,NANOS3,MIR181C,MIR24-2,LOC113230,CC2D1A,PRKACA,MIR27A,DCAF15,RFX1,C19orf53,MIR23A,CCDC130,MIR181D
chr19-24350001-24400000	130773	None	RPSAP58,ZNF675,LOC100101266,ZNF681,ZNF254,ZNF726
chr19-34650001-34700000	141173	LSM14A	WTIP,UBA2,GPI,ZNF302,LSM14A,PDCD2L,CHST8,SCGBL,LOC643719,KCTD15,KIAA0355
chr19-47250001-47300000	115026	FKRP,SLC1A5	ZC3H4,FKRP,CALM3,PRR24_DUP_01,PPP5C,CCDC8,AP2S1,SAE1_DUP_01,GNG8,PNMAL2,SNAR-E,HIF3A,CCDC9,MIR3191,PRR24,BBC3,LOC100506012,PRKD2,PTGIR,MIR320E,SLC1A5,NPAS1,GRLF1,PNMAL1,DACT3,TMEM160,SAE1,MIR3190,STRN4
chr19-53150001-53200000	179298	ZNF83	ZNF534,ZNF415_DUP_01,ZNF160,ZNF665,ZNF880,ZNF836,ZNF766,ZNF528,ZNF28,ERVV-2,ERVV-1,ZNF808,ZNF83_DUP_01,ZNF610,ZNF321P,ZNF468,ZNF816-ZNF321P,ZNF578,ZNF320,ZNF415,ZNF702P,ZNF600,MIR643,ZNF611,ZNF28_DUP_01,ZNF347,PPP2R1A,ZNF83,ZNF137P,ZNF701,PPP2R1A_DUP_01,ZNF480
chr20-44700001-44750000	112497	NCOA5,CD40	WFDC11,WFDC10A,ELMO2,ACOT8,ZNF335,MKRN7P,C20orf165,TNNC2,WFDC10B,ZSWIM1,WFDC9,WFDC8,UBE2C,NCOA5,SNX21,ZNF334,SPINT4,TP53RK,CTSA,DNTTIP1,PLTP,CD40,SLC35C2,SLC12A5,WFDC3,CDH22,C20orf123,NEURL2,MMP9,ZSWIM3_DUP_01,WFDC13,PCIF1,ZSWIM3
chr20-53050001-53100000	128903	DOK5	BCAS1,DOK5,CYP24A1,PFDN4
chr21-33450001-33500000	118894	NCRNA00159	SCAF4,URB1,C21orf59_DUP_01,MIS18A,TCP10L,NCRNA00159,HUNK,SOD1,SNORA80,C21orf63,C21orf59,MRAP,C21orf119
chr22-23300001-23350000	138722	None	CES5AP1,ZNF280B,ZNF280A,LOC648691,IGLL5,RAB36,MIR650,FBXW4P1,BCR,POM121L1P,IGLL5_DUP_01,PRAME,RTDR1,ZDHHC8P1,GGTLC2,GNAZ
chr22-23350001-23400000	154697	None	CES5AP1,ZNF280B,ZNF280A,LOC648691,IGLL5,RAB36,MIR650,FBXW4P1,BCR,POM121L1P,IGLL5_DUP_01,PRAME,RTDR1,ZDHHC8P1,GGTLC2,GNAZ
chr22-36050001-36100000	149432	APOL6	APOL6,APOL4,APOL3,MB,MCM5,RBFOX2,RASD2,APOL3_DUP_01,MIR3909,TOM1,HMOX1,HMGXB4,APOL5,TOM1_DUP_01,HMGXB4_DUP_01
chr22-43400001-43450000	129383	PACSIN2,TTLL1_DUP_01,TTLL1	PACSIN2,POLDIP3,RNU12,TTLL1_DUP_01,CYB5R3,MPPED1,EFCAB6,SERHL,TTLL12,ARFGAP3,RRP7B,RRP7A,BIK,TSPO,TTLL1,SERHL2,ATP5L2,MCAT,SCUBE1,A4GALT
chr22-45250001-45300000	158112	PHF21B,PRR5-ARHGAP8	UPK3A,MIR1249,NCRNA00207,SMC1B,PHF21B,PRR5-ARHGAP8,KIAA0930,NUP50,FAM118A,LDOC1L
chr22-49300001-49350000	134340	None	FAM19A5
