# Supplementary material for: Evolutionary history of Tibetans inferred from whole-genome sequencing
Source: PLoS Genet. 2017 Apr 27;13(4):e1006675. doi: 10.1371/journal.pgen.1006675 (PMC5407610; doi:10.1371/journal.pgen.1006675)
Supplement: S8 Table — We first simulated a 50MB genomic region (with msms) under the MSMC demographic model, and then used dadi to estimate the Han-Tibetan divergence time. The actual demographic parameters are in the Simulated columns, and the dadi estimates are in the Estimated column. (XLSX) [file pgen.1006675.s018.xlsx]

## Sheet: Sheet1
	Simulated	Estimated
Han population size prior to split (1000 individuals)	5.4	3.8
Tibetan population size prior to split (1000 individuals)	5.4	2.6
Final Han population size (1000 individuals)	1327	3709.6
Final Tibetan population size (1000 individuals)	77.7	116
Time of population split (kya)	7	6.6
