# Supplementary material for: Evolutionary history of Tibetans inferred from whole-genome sequencing
Source: PLoS Genet. 2017 Apr 27;13(4):e1006675. doi: 10.1371/journal.pgen.1006675 (PMC5407610; doi:10.1371/journal.pgen.1006675)
Supplement: S10 Table — (XLSX) [file pgen.1006675.s020.xlsx]

## Sheet: Sheet1
Model A
Parameters	lower bound	upper bound
nA1	0.01	10
nC1	0.01	10
nC2	0.01	1000
nT1	0.01	10
nT2	0.01	1000
T1	0	5
T2	0	5
m1	0	100
Model B
Parameters	lower bound	upper bound
nA1	0.01	10
nC1	0.01	10
nC2	0.01	200
nT1	0.01	10
nT2	0.01	200
T1	0	5
T2	0	5
T3	0	5
m1	0	1000
m2	0	100
Model C
Parameters	lower bound	upper bound
nA1	0.01	10
nC1	0.01	10
nC2	0.01	200
nC3	0.01	200
nT1	0.01	10
nT2	0.01	200
nT3	0.01	200
T1	0	5
T2	0	5
T3	0	5
m11	0	1000
m12	0	100
m21	0	100
m22	0	100
